# Supplementary material for: Soyasaponin β-glucosidase confers soybean resistance to pod borer (Leguminivora glycinivorella)
Source: aBIOTECH. 2025 May 10;6(2):160–73. doi: 10.1007/s42994-025-00214-7 (PMC12238454; doi:10.1007/s42994-025-00214-7)
Supplement: Supplementary file 2 — Supplementary file2 (XLSX 25 KB) [file 42994_2025_214_MOESM2_ESM.xlsx]

## Sheet: GmBGLU-66
Supplemental Table 1. Identification of BGLU genes in soybean genome. GmSSBG1 was highlighted in red.
Soybean Gene ID	GmBGLU#	AtBGLU	Identity	Score	E-value	Function	Note
Glyma.01G057200.1	GmBGLU1	AT1G26560	71.324	621	0
Glyma.02G018700.1	GmBGLU2	AT1G02850	62.09	622	0
Glyma.02G155701.1	GmBGLU3	AT1G02850	56.122	221	1.83e-72
Glyma.02G155800.5	GmBGLU4	AT1G02850	59.574	515	0
Glyma.04G201600.1	GmBGLU5	AT2G44490	60.759	106	2.35e-31
Glyma.06G263100.1	GmBGLU6	AT5G54570	72.973	764	0
Glyma.07G100500.1	GmBGLU7	AT3G18080	80.287	836	0
Glyma.07G151800.1	GmBGLU8	AT1G02850	56.879	570	0
Glyma.07G151900.2	GmBGLU9	AT1G02850	58.316	593	0
Glyma.07G232251.1	GmBGLU10	AT2G44460	37.879	41.6	2.69e-07
Glyma.07G236300.1	GmBGLU11	AT3G60120	28.605	131	4.05e-35
Glyma.07G258600.3	GmBGLU12	AT1G61810	59.916	601	0
Glyma.07G258700.1	GmBGLU13	AT4G21760	57.563	587	0	triterpenoid saponin hydrolase	GmSSBG1
Glyma.08G150100.2	GmBGLU14	AT2G44450	57.641	474	8.93e-168
Glyma.08G150400.3	GmBGLU15	AT2G44480	53.361	552	0
Glyma.08G150500.1	GmBGLU16	AT2G44480	53.768	566	0
Glyma.08G233000.1	GmBGLU17	AT1G61820	68	44.3	1.47e-09
Glyma.08G269432.1	GmBGLU18	AT1G51470	64.835	128	3.89e-39
Glyma.08G347700.1	GmBGLU19	AT2G44480	42.857	393	5.28e-135
Glyma.09G003200.1	GmBGLU20	AT5G42260	60	610	0
Glyma.09G138700.1	GmBGLU21	AT3G18070	70	37	9.95e-07
Glyma.09G178100.1	GmBGLU22	AT3G18080	79.877	832	0
Glyma.11G129200.2	GmBGLU23	AT1G51470	55.224	305	7.92e-104
Glyma.11G129300.1	GmBGLU24	AT2G44450	57.261	593	0
Glyma.11G129366.1	GmBGLU25	AT3G60120	69.231	162	9.62e-52
Glyma.11G129432.1	GmBGLU26	AT5G42260	54.651	105	2.97e-30
Glyma.11G129500.1	GmBGLU27	AT2G44450	56.904	580	0
Glyma.11G129600.1	GmBGLU28	AT2G44450	55.858	570	0
Glyma.11G129700.1	GmBGLU29	AT2G44450	56.785	583	0
Glyma.11G129800.1	GmBGLU30	AT2G44450	56.785	583	0
Glyma.11G129900.1	GmBGLU31	AT2G44450	56.695	572	0
Glyma.11G130000.1	GmBGLU32	AT5G24540	51.22	163	1.49e-50
Glyma.11G130100.1	GmBGLU33	AT2G44450	51.975	520	0
Glyma.11G132300.1	GmBGLU34	AT2G44480	50	58.2	4.89e-14
Glyma.11G159857.1	GmBGLU35	AT5G36890	71.67	736	0
Glyma.12G053800.1	GmBGLU36	AT5G42260	55.932	546	0	isoflavonoid glucoside hydrolase	GmICHG1
Glyma.12G053900.1	GmBGLU37	AT2G44450	56.757	587	0
Glyma.12G054000.1	GmBGLU38	AT2G44480	56.936	585	0
Glyma.12G054100.1	GmBGLU39	AT2G44450	56.276	578	0
Glyma.12G054200.1	GmBGLU40	AT5G42260	56.144	560	0
Glyma.12G054300.3	GmBGLU41	AT2G44450	56.485	571	0
Glyma.12G054400.1	GmBGLU42	AT3G60130	55.882	565	0
Glyma.12G054500.1	GmBGLU43	AT3G60130	54.43	547	0
Glyma.12G054600.1	GmBGLU44	AT1G51470	49.451	87.8	3.01e-24
Glyma.12G104301.1	GmBGLU45	AT2G44480	51.779	281	7.53e-95
Glyma.12G130200.1	GmBGLU46	AT2G44450	56.067	573	0
Glyma.12G222800.1	GmBGLU47	AT1G61810	49.897	506	3.76e-178
Glyma.12G222900.1	GmBGLU48	AT1G61820	50.202	520	0
Glyma.12G240000.1	GmBGLU49	AT5G42260	59.714	612	0
Glyma.13G235550.1	GmBGLU50	AT3G18080	51.786	63.9	1.35e-16
Glyma.13G278600.1	GmBGLU51	AT4G21760	50.939	505	3.25e-178
Glyma.13G278650.1	GmBGLU52	AT1G26560	52.308	84.7	1.65e-23
Glyma.13G278700.1	GmBGLU53	AT4G21760	52.026	513	0
Glyma.13G343000.5	GmBGLU54	AT3G60130	53.542	499	1.94e-176
Glyma.14G211700.1	GmBGLU55	AT1G02850	59.879	611	0
Glyma.15G031300.3	GmBGLU56	AT5G42260	57.203	575	0
Glyma.15G031400.1	GmBGLU57	AT2G44450	56.604	576	0
Glyma.15G106000.1	GmBGLU58	AT4G21760	60.861	632	0
Glyma.15G270900.3	GmBGLU59	AT2G44480	55.172	488	6.65e-174
Glyma.15G271000.1	GmBGLU60	AT2G44480	55.625	573	0
Glyma.16G097200.1	GmBGLU61	AT1G02850	58.111	588	0
Glyma.17G015451.1	GmBGLU62	AT1G26560	78.947	36.2	1.17e-06
Glyma.17G037100.1	GmBGLU63	AT3G60120	28.837	131	4.7e-35
Glyma.18G088650.1	GmBGLU64	AT5G42260	60.759	116	2.16e-33
Glyma.18G180950.1	GmBGLU65	AT3G60140	61.224	68.9	8.98e-18
Glyma.20G026300.1	GmBGLU66	AT1G26560	80.124	836	0

## Sheet: AtBGLU-47
Supplemental data. Forty-seven BGLU genes in Arabidopsis thaliana genome.
ID	Name	Function
AT1G45191	BGLU1
AT5G16580	BGLU2
AT4G22100	BGLU3
AT1G60090	BGLU4
AT1G60260	BGLU5
AT1G60270	BGLU6	acyl-glucose-dependent flavonol glucosyltransferase
AT3G62740	BGLU7
AT3G62750	BGLU8
AT4G27820	BGLU9
AT4G27830	BGLU10
AT1G02850	BGLU11
AT5G42260	BGLU12
AT5G44640	BGLU13
AT2G25630	BGLU14
AT2G44450	BGLU15	flavonoid glucoside hydrolase
AT3G60130	BGLU16
AT2G44480	BGLU17
AT1G52400	BGLU18	ABA glucoside hydrolase
AT3G21370	BGLU19
AT1G75940	BGLU20
AT1G66270	BGLU21	scopolin hydrolase
AT1G66280	BGLU22	scopolin hydrolase
AT3G09260	BGLU23	scopolin hydrolase
AT5G28510	BGLU24
AT3G03640	BGLU25
AT2G44490	BGLU26
AT3G60120	BGLU27
AT2G44460	BGLU28
AT2G44470	BGLU29
AT3G60140	BGLU30
AT5G24540	BGLU31
AT5G24550	BGLU32
AT2G32860	BGLU33
AT1G47600	BGLU34	glucosinolate hydrolase
AT1G51470	BGLU35	glucosinolate hydrolase
AT1G51490	BGLU36	glucosinolate hydrolase
AT5G25980	BGLU37	glucosinolate hydrolase
AT5G26000	BGLU38	glucosinolate hydrolase
AT5G48375	BGLU39	glucosinolate hydrolase
AT1G26560	BGLU40
AT5G54570	BGLU41
AT5G36890	BGLU42
AT3G18070	BGLU43
AT3G18080	BGLU44	β-mannosides
AT1G61810	BGLU45	monolignol glucoside hydrolase
AT1G61820	BGLU46	monolignol glucoside hydrolase
AT4G21760	BGLU47

## Sheet: MtBGLU-51
Supplemental data. Fifty-one BGLU genes in Medicago truncatula genome.
ID	Name	Function	Note
Medtr1g088610	MtBGLU1
Medtr1g088630	MtBGLU2
Medtr2g022710	MtBGLU3
Medtr2g022760	MtBGLU4
Medtr2g043200	MtBGLU5
Medtr2g079550	MtBGLU6
Medtr2g079580	MtBGLU7
Medtr2g098520	MtBGLU8
Medtr2g098540	MtBGLU9
Medtr2g098790	MtBGLU10
Medtr3g026280	MtBGLU11
Medtr3g026400	MtBGLU12
Medtr3g026620	MtBGLU13
Medtr3g028720	MtBGLU14
Medtr3g033790	MtBGLU15
Medtr3g033810	MtBGLU16
Medtr4g015420	MtBGLU17	flavonoid glucoside hydrolase
Medtr4g015460	MtBGLU18	triterpenoid saponin hydrolase	MtG1
Medtr4g016920	MtBGLU19
Medtr4g023000	MtBGLU20
Medtr4g066210	MtBGLU21
Medtr4g066240	MtBGLU22
Medtr4g066280	MtBGLU23
Medtr4g066330	MtBGLU24
Medtr4g066340	MtBGLU25
Medtr4g066580	MtBGLU26
Medtr4g066590	MtBGLU27
Medtr4g066630	MtBGLU28
Medtr4g066640	MtBGLU29
Medtr4g067040	MtBGLU30
Medtr4g081530	MtBGLU31
Medtr4g083000	MtBGLU32
Medtr4g131800	MtBGLU33
Medtr4g131810	MtBGLU34
Medtr5g044000	MtBGLU35
Medtr5g068740	MtBGLU36
Medtr5g071520	MtBGLU37
Medtr6g078330	MtBGLU38
Medtr6g078380	MtBGLU39
Medtr6g078450	MtBGLU40
Medtr7g033860	MtBGLU41
Medtr7g051510	MtBGLU42
Medtr7g051610	MtBGLU43
Medtr7g051650	MtBGLU44
Medtr7g056747	MtBGLU45
Medtr7g068900	MtBGLU46
Medtr7g068910	MtBGLU47
Medtr0108s0030	MtBGLU48
Medtr0110s0020	MtBGLU49
Medtr0110s0030	MtBGLU50
Medtr0110s0040	MtBGLU51

## Sheet: Other Saponin hydrolases
Supplemental data. Functional triterpenoid BGLUs from other plant species.
Gene name	Accession No.	Gene Function	Species
AsGlu1	X78433	steroid saponin hydrolase	Avena sativa L.
AsGlu2	AF082991	steroid saponin hydrolase	Avena sativa L.
CsF26G	D83177	steroid saponin hydrolase	Costus speciosus
DeF26G1	Nakayasu et al., 2015	steroid saponin hydrolase	Dioscorea esculenta
PnGH1	OQ813637	triterpenoid saponin hydrolase	Panax notoginseng
PgGH1	OQ813638	triterpenoid saponin hydrolase	P. ginseng
PgGH2	OQ813639	triterpenoid saponin hydrolase	P. ginseng
PqGH1	OQ813640	triterpenoid saponin hydrolase	P. quinquefolium
Pgβ-glucosidase	OM867671	triterpenoid saponin hydrolase	Platycodon grandiflorus
