# Supplementary material for: Soyasaponin β-glucosidase confers soybean resistance to pod borer (Leguminivora glycinivorella)
Source: aBIOTECH. 2025 May 10;6(2):160–73. doi: 10.1007/s42994-025-00214-7 (PMC12238454; doi:10.1007/s42994-025-00214-7)
Supplement: Supplementary file 3 — Supplementary file3 (XLSX 30 KB) [file 42994_2025_214_MOESM3_ESM.xlsx]

## Sheet: Sheet1
Supplemental Table 2. Coexpression analysis of SSBG1 using the Phytozome database.
	GmBGLU	GmBGLU1	GmBGLU4	GmBGLU2	GmBGLU5	GmBGLU6	GmBGLU7	GmBGLU11	GmBGLU12	GmBGLU13	GmBGLU8	GmBGLU9	GmBGLU14	GmBGLU15	GmBGLU16	GmBGLU17	GmBGLU19	GmBGLU22	GmBGLU20	GmBGLU21	GmBGLU23	GmBGLU24	GmBGLU27	GmBGLU28	GmBGLU29	GmBGLU30	GmBGLU31	GmBGLU32	GmBGLU33	GmBGLU34	GmBGLU36	GmBGLU37	GmBGLU38	GmBGLU39	GmBGLU40	GmBGLU41	GmBGLU42	GmBGLU43	GmBGLU44	GmBGLU49	GmBGLU46	GmBGLU47	GmBGLU48	GmBGLU51	GmBGLU53	GmBGLU54	GmBGLU55	GmBGLU56	GmBGLU57
Soyasaponin enzyme name	Gene ID	Glyma.01G057200	Glyma.02G155800	Glyma.02G018700	Glyma.04G201600	Glyma.06G263100	Glyma.07G100500	Glyma.07G236300	Glyma.07G258600	Glyma.07G258700	Glyma.07G151800	Glyma.07G151900	Glyma.08G150100	Glyma.08G150400	Glyma.08G150500	Glyma.08G233000	Glyma.08G347700	Glyma.09G178100	Glyma.09G003200	Glyma.09G138700	Glyma.11G129200	Glyma.11G129300	Glyma.11G129500	Glyma.11G129600	Glyma.11G129700	Glyma.11G129800	Glyma.11G129900	Glyma.11G130000	Glyma.11G130100	Glyma.11G132300	Glyma.12G053800	Glyma.12G053900	Glyma.12G054000	Glyma.12G054100	Glyma.12G054200	Glyma.12G054300	Glyma.12G054400	Glyma.12G054500	Glyma.12G054600	Glyma.12G240000	Glyma.12G130200	Glyma.12G222800	Glyma.12G222900	Glyma.13G278600	Glyma.13G278700	Glyma.13G343000	Glyma.14G211700	Glyma.15G031300	Glyma.15G031400
UGT73P10	Glyma.01G046300	NA	0.480782	0.310771	0.08035	0.325153	-0.680564	-0.477008	-0.454936	0.0698958	0.81227	0.516268	0.751885	-0.285714	-0.541437	-0.0159411	0.442234	-0.0698958	0.224402	-0.406371	0.400993	0.618763	0.503985	0.638872	0.561771	0.566524	0.522379	-0.384049	-0.623313	-0.185276	0.550583	0.479755	0.568425	0.473329	0.55092	0.538415	-0.510117	-0.301655	-0.461067	0.442673	0.515022	-0.166155	-0.159411	-0.635583	-0.300429	-0.363775	0.812998	-0.035561	-0.213366
CsyGT1	Glyma.06G324300	NA	-0.463106	-0.487088	0.292524	-0.446352	0.196078	0.406863	0.446078	0.904412	-0.0294298	0.137423	0.101427	0.578431	0.011043	0.82598	0.323815	0.610294	0.835784	0.0987863	0.017263	-0.453769	-0.269608	-0.181373	-0.341524	-0.330882	-0.421569	-0.26119	-0.317597	0.537094	-0.134804	-0.442673	-0.508576	-0.32598	-0.505212	-0.375923	0.394608	0.598039	-0.441176	0.519608	-0.357843	0.387457	0.5	0.0220724	0.401961	0.454129	0.0784314	0.208333	0.727941
BAS1	Glyma.07G001300	NA	-0.7586	-0.805664	0.286789	-0.611895	0.485294	0.686275	0.534314	0.845588	-0.278357	-0.161963	0.0173168	0.678922	0.12638	0.710784	0.170659	0.563725	0.872549	0.0919262	0.122074	-0.681887	-0.436275	-0.384804	-0.560198	-0.556373	-0.607843	-0.0833844	-0.0858369	0.539546	-0.120098	-0.615573	-0.697726	-0.436275	-0.714899	-0.567569	0.622549	0.610294	-0.348039	0.568627	-0.568627	0.198033	0.563725	0.198651	0.32598	0.478945	-0.203431	0.529412	0.710784
UGT73F2	Glyma.07G254600	NA	-0.631959	-0.680201	0.335543	-0.481913	0.343137	0.546569	0.517157	0.921569	-0.15328	-0.0355828	0.0643194	0.644608	0.0625767	0.816176	0.323815	0.637255	0.889706	0.141319	0.00616535	-0.569678	-0.404412	-0.313725	-0.481574	-0.47549	-0.54902	-0.177805	-0.229307	0.573881	-0.171569	-0.539546	-0.613798	-0.433824	-0.62661	-0.498773	0.507353	0.617647	-0.411765	0.534314	-0.487745	0.287825	0.504902	0.111588	0.377451	0.501279	-0.0710784	0.345588	0.735294
UGT91H4	Glyma.08G181000	NA	-0.504078	-0.495698	0.306864	-0.529736	0.284314	0.436275	0.495098	0.914216	-0.125077	0.160736	0	0.632353	0.0711657	0.870098	0.288808	0.654412	0.818627	0.116623	-0.071518	-0.52652	-0.330882	-0.267157	-0.390665	-0.384804	-0.482843	-0.320049	-0.270999	0.603311	-0.223039	-0.48927	-0.576219	-0.387255	-0.57756	-0.449633	0.455882	0.656863	-0.384804	0.465686	-0.421569	0.474788	0.514706	0.106683	0.490196	0.550911	0.0122549	0.151961	0.776961
CYP72A61	Glyma.08G238100	NA	-0.726319	-0.749083	0.24377	-0.613121	0.411765	0.620098	0.556373	0.877451	-0.242796	-0.0576688	0.0519503	0.683824	0.125153	0.762255	0.210042	0.595588	0.906863	0.119367	0.0160299	-0.623933	-0.45098	-0.39951	-0.565112	-0.553922	-0.602941	-0.158185	-0.147149	0.560393	-0.14951	-0.550583	-0.681441	-0.463235	-0.70141	-0.589682	0.571078	0.60049	-0.343137	0.546569	-0.568627	0.244774	0.519608	0.177805	0.343137	0.461574	-0.147059	0.465686	0.732843
SSAT1	Glyma.08G348500	NA	0.240865	0.168513	-0.232299	0.160638	-0.512255	-0.470588	-0.27451	0.311275	0.631515	0.668712	0.560321	-0.257353	-0.620859	0.191176	0.166283	-0.105392	0.240196	-0.459631	0.236749	0.377319	0.517157	0.52451	0.464375	0.468137	0.409314	-0.506438	-0.849786	-0.305334	0.345588	0.40466	0.296878	0.446078	0.320049	0.42752	-0.534314	-0.0367647	-0.681373	0.625	0.465686	-0.158673	-0.0147059	-0.664623	-0.237745	-0.205971	0.791667	-0.0367647	0.0759804
CYP93E1	Glyma.08G350800	NA	-0.756116	-0.754003	0.18928	-0.640098	0.47549	0.617647	0.585784	0.875	-0.278357	-0.0564418	0.00742147	0.678922	0.0883436	0.757353	0.170659	0.593137	0.860294	0.117995	-0.00493228	-0.658459	-0.443627	-0.411765	-0.560198	-0.553922	-0.617647	-0.167995	-0.191294	0.522379	-0.188725	-0.565297	-0.716515	-0.460784	-0.723483	-0.589682	0.553922	0.647059	-0.357843	0.54902	-0.558824	0.233704	0.563725	0.19252	0.365196	0.503761	-0.154412	0.438725	0.762255
UGT91H9	Glyma.10G104700	NA	-0.317842	-0.350556	0.229431	-0.331085	0.0343137	0.220588	0.259804	0.85049	0.156959	0.231902	0.301806	0.443627	-0.131288	0.720588	0.323815	0.458333	0.754902	-0.0507652	0.0912471	-0.24908	-0.0563725	0.00980392	-0.127765	-0.117647	-0.196078	-0.302882	-0.494175	0.377682	-0.0122549	-0.256285	-0.315668	-0.125	-0.294298	-0.171991	0.191176	0.507353	-0.580882	0.642157	-0.159314	0.287825	0.414216	-0.136113	0.291667	0.349903	0.276961	0.14951	0.620098
UGT72P2	Glyma.11G053400	NA	-0.3166	-0.354246	0.232299	-0.530963	0.129902	0.276961	0.29902	0.784314	0.0944206	0.256442	0.259751	0.492647	-0.13865	0.661765	0.214418	0.465686	0.737745	-0.0644855	0.198524	-0.319365	-0.0686275	-0.00980392	-0.137593	-0.132353	-0.25	-0.340895	-0.412017	0.408339	0.0318627	-0.33599	-0.363268	-0.117647	-0.348253	-0.196561	0.264706	0.553922	-0.490196	0.637255	-0.178922	0.321035	0.514706	-0.035561	0.333333	0.399534	0.245098	0.147059	0.593137
CYP72A69	Glyma.15G243300	NA	-0.275177	-0.420925	-0.0774804	-0.506135	0.0392397	0.266094	0.121398	0.513795	0.155215	0.279926	0.484548	0.304108	-0.287907	0.324954	0.126978	0.268547	0.766401	-0.282126	0.484276	-0.142507	0.0588596	0.0993256	-0.0909651	-0.076027	-0.134887	-0.322699	-0.4	0.157669	0.361741	-0.142331	-0.204934	0.0833844	-0.252761	-0.0479411	0.142244	0.305334	-0.377682	0.7897	-0.0882894	-0.049231	0.39485	-0.174233	-0.0282036	0.115464	0.337216	0.511343	0.31637
UGT73B4	Glyma.16G033700	NA	-0.590988	-0.552279	0.286789	-0.645003	0.379902	0.541667	0.519608	0.919118	-0.240343	0.00368098	-0.0358704	0.72549	0.134969	0.857843	0.293184	0.642157	0.877451	0.111135	-0.0505558	-0.604204	-0.411765	-0.379902	-0.506144	-0.495098	-0.583333	-0.193746	-0.199877	0.646229	-0.230392	-0.604537	-0.65263	-0.463235	-0.68179	-0.565112	0.558824	0.703431	-0.296569	0.470588	-0.526961	0.493238	0.52451	0.161864	0.504902	0.578208	-0.105392	0.213235	0.757353
SSAcT1	Glyma.18G258000	NA	-0.396061	-0.447728	0.200752	-0.480687	0.142157	0.313725	0.340686	0.840686	0.0772532	0.240491	0.230066	0.47549	-0.143558	0.710784	0.245049	0.485294	0.772059	-0.0452771	0.161532	-0.374853	-0.0906863	-0.0245098	-0.179362	-0.17402	-0.286765	-0.317597	-0.430411	0.389945	-0.00245098	-0.347026	-0.413374	-0.144608	-0.392397	-0.221131	0.272059	0.556373	-0.556373	0.669118	-0.20098	0.284135	0.544118	-0.0625383	0.308824	0.402016	0.218137	0.210784	0.656863
[truncated: 18 more columns]
