# Supplementary material for: Soyasaponin β-glucosidase confers soybean resistance to pod borer (Leguminivora glycinivorella)
Source: aBIOTECH. 2025 May 10;6(2):160–73. doi: 10.1007/s42994-025-00214-7 (PMC12238454; doi:10.1007/s42994-025-00214-7)
Supplement: Supplementary file 4 — Supplementary file4 (XLSX 218 KB) [file 42994_2025_214_MOESM4_ESM.xlsx]

## Sheet: Summary
Supplemental Table 3. The ranking of three beta-glucosidases using coexpression analysis with different genes. NA, not available, which means the association analysis ranking of the gene exceeds 300.
	Glyma.07G258700 (GmBGLU13)	Glyma.14G211700 (GmBGLU55)	Glyma.08G150400 (GmBGLU15)
SSAcT1	29	115	NA
SSAT1	12	110	NA
BAS1	16	NA	NA
CYP72A61	24	229	NA
CYP72A69	40	61	NA
CYP93E1	28	179	168
UGT73B4	16	200	NA
UGT73F2	19	186	NA
UGT73P10	33	106	NA
UGT73P2	14	NA	NA
UGT91H4	15	NA	NA
UGT91H9	29	281	NA
CsyGT1	25	183	NA

## Sheet: SSAcT1
Table S1. Coexpression analysis of GmSSAcT1 with all soybean genes, and genes overlapped in our GmBGLU family analysis are highlight in red.
new.rank	ave..rank.to.query.loci	Symbol	function.	Entrez.Gene.ID	Other.ID	BGLU.ID
1	22.13	LOC100788506	cellulose synthase-like protein G1	100788506	GLYMA_06G324300
2	19.36	CYP72A67	cytochrome P450 72A15	100801959	GLYMA_08G238100
3	17.16	SGT3	soyasaponin III rhamnosyltransferase	100793463	GLYMA_08G181000
4	16.44	LOC100817837	uncharacterized LOC100817837	100817837	GLYMA_03G141900
5	16.12	CYP93E1	beta-amyrin and sophoradiol 24-hydroxylase	100037459	GLYMA_08G350800
6	16.11	LOC100816053	UDP-glucosyl transferase 73B2	100816053	GLYMA_02G104600
7	15.94	KTI-3	kunitz family trypsin and protease inhibitor protein	100170690	GLYMA_16G211700
8	15.48	LOC100306647	dirigent domain-containing protein	100306647	GLYMA_11G150300
9	15.06	SGT2	soyasapogenol B glucuronide galactosyltransferase	100777250	GLYMA_11G053400
10	13.57	GT4	glucosyltransferase	732578	GLYMA_07G254600
11	13.42	LOC100810341	trifunctional UDP-glucose 4,6-dehydratase/UDP-4-keto-6-deoxy-D-glucose 3,5-epimerase/UDP-4-keto-L-rhamnose-reductase RHM1	100810341	GLYMA_18G106300
12	13.2	LOC100789054	protein NRT1/ PTR FAMILY 1.2	100789054	GLYMA_14G138200
13	12.95	LOC100306609	uncharacterized LOC100306609	100306609	GLYMA_02G270200
14	12.89	AMS1	beta-amyrin synthase	547702	GLYMA_07G001300
15	12.46	DRR1	disease resistance response protein 1	100305879	GLYMA_11G150400
16	11.99	SG-3	putative glycosyltransferase UGT91H9	100792112	GLYMA_10G104700
17	11.59	SG-9	UDP-glycosyltransferase UGT73B4	100793313	GLYMA_16G033700
18	10.95	LOC100802222	cellulose synthase-like protein G2	100802222	GLYMA_11G151800
19	10.73	LOC100788028	hydroxymethylglutaryl-CoA synthase	100788028	GLYMA_01G215500
20	10.6	LOC100785084	phenolic glucoside malonyltransferase 1	100785084	GLYMA_19G030800
21	10.42	LOC100815640	beta-amyrin 28-monooxygenase	100815640	GLYMA_08G243600
22	9.96	LOC100796374	cellulose synthase-like protein G1	100796374	GLYMA_04G255400
23	9.86	LOC100820273	UDP-glucose flavonoid 3-O-glucosyltransferase 7	100820273	GLYMA_08G348500
24	9.74	CYP72A69	11-oxo-beta-amyrin 30-oxidase	100806730	GLYMA_15G243300
25	8.93	LOC100800329	squalene monooxygenase SE1	100800329	GLYMA_07G185500
26	8.69	LOC100780167	ABC transporter C family member 14	100780167	GLYMA_15G148500
27	8.58	LOC100779280	spermidine hydroxycinnamoyl transferase	100779280	GLYMA_08G311900
28	8.09	LOC100808530	SET domain-containing protein	100808530	GLYMA_01G148700
29	8.05	LOC100810985	beta-glucosidase 46	100810985	GLYMA_07G258700	GmBGLU13
30	7.99	KTI-2	kunitz trypsin protease inhibitor	548021	GLYMA_09G155500
31	7.84	LOC100782595	putative hydroxymethylglutaryl-CoA synthase	100782595	GLYMA_11G027000
32	7.64	LOC100790445	11-oxo-beta-amyrin 30-oxidase	100790445	GLYMA_06G238500
33	7.27	LOC100810117	soyasapogenol B glucuronide galactosyltransferase-like	100810117	GLYMA_15G221300
34	7.23	LOC100527202	uncharacterized LOC100527202	100527202	GLYMA_15G008800
35	7.21	LOC100783787	probable 3-beta-hydroxysteroid-Delta(8),Delta(7)-isomerase	100783787	GLYMA_09G186900
36	6.83	LOC100817228	ATP-citrate synthase alpha chain protein 1	100817228	GLYMA_15G267000
37	6.79	LOC100808856	squalene monooxygenase SE1	100808856	GLYMA_08G063700
38	6.61	LOC100787121	ATP-citrate synthase alpha chain protein 1	100787121	GLYMA_08G159900
39	6.57	LOC100800990	diphosphomevalonate decarboxylase MVD2, peroxisomal	100800990	GLYMA_20G109900
40	6.57	LOC100777680	spermidine hydroxycinnamoyl transferase	100777680	GLYMA_08G311600
41	6.36	LOC100803418	spermidine hydroxycinnamoyl transferase	100803418	GLYMA_18G103500
42	6.35	LOC100776777	acetyl-CoA acetyltransferase, cytosolic 1	100776777	GLYMA_14G004600
43	6.11	LOC100804807	ABC transporter C family member 14	100804807	GLYMA_09G044500
44	6.09	LOC100782951	(RS)-norcoclaurine 6-O-methyltransferase-like	100782951	GLYMA_11G256500
45	5.89	SG-4	UDP-arabinose glycosyltransferase	100794543	GLYMA_01G046300
46	5.84	LOC100306640	uncharacterized LOC100306640	100306640	GLYMA_02G242200
47	5.72	LOC100787483	UDP-glycosyltransferase 74G1	100787483	GLYMA_16G158100
48	5.61	LOC100808752	ABC transporter C family member 4	100808752	GLYMA_19G210700
49	5.61	LOC100811209	kunitz trypsin inhibitor 5	100811209	GLYMA_16G211800
50	5.59	LOC100787314	ABC transporter C family member 10	100787314	GLYMA_16G172600
51	5.59	LOC100500136	uncharacterized LOC100500136	100500136	GLYMA_19G211700
52	5.55	LOC100777157	spermidine hydroxycinnamoyl transferase	100777157	GLYMA_08G311500
53	5.48	LOC100786761	uncharacterized LOC100786761	100786761	GLYMA_16G172400
54	5.45	LOC100784234	4-coumarate--CoA ligase-like 9	100784234	GLYMA_05G075100
55	5.4	LOC100811237	3-hydroxy-3-methylglutaryl coenzyme A reductase 2-B	100811237	GLYMA_09G196000
56	5.36	LOC100788434	spermidine hydroxycinnamoyl transferase	100788434	GLYMA_18G104000
57	5.22	LOC100788796	cytochrome b5	100788796	GLYMA_03G259600
58	5.17	LOC100783627	protein DETOXIFICATION 29	100783627	GLYMA_18G143700
59	5.08	LOC100809422	transcription factor bHLH18	100809422	GLYMA_08G215500
60	5.07	LOC100815480	3-hydroxy-3-methylglutaryl-coenzyme A reductase 3	100815480	GLYMA_16G113000
61	5.07	LOC100818443	phosphomevalonate kinase, peroxisomal	100818443	GLYMA_06G127200
62	4.96	LOC112998745	uncharacterized LOC112998745	112998745	GLYMA_13G364800
63	4.93	LOC100815532	formin-like protein 2	100815532	GLYMA_02G139500
64	4.91	LOC100782939	auxilin-like protein 1	100782939	GLYMA_11G071000
65	4.91	LOC102663900	spermidine hydroxycinnamoyl transferase	102663900	GLYMA_15G241300
66	4.84	LOC100816551	transcription factor bHLH18	100816551	GLYMA_01G198100
67	4.77	LOC100782137	farnesyl pyrophosphate synthase 1-like	100782137	GLYMA_15G121400
68	4.71	LOC100820343	mevalonate kinase-like	100820343	GLYMA_03G239000
69	4.69	CHI1B1	chalcone--flavonone isomerase 1B-1	732545	GLYMA_20G241600
70	4.6	LOC100783005	UDP-glycosyltransferase 79B3	100783005	GLYMA_06G235000
71	4.54	LOC100803041	berberine bridge enzyme-like 8	100803041	GLYMA_09G028100
72	4.51	LOC100786381	trans-cinnamate:CoA ligase, peroxisomal	100786381	GLYMA_14G209600
73	4.48	LOC100306380	uncharacterized LOC100306380	100306380	GLYMA_19G258500
74	4.45	LOC100500410	uncharacterized LOC100500410	100500410	GLYMA_02G016900
75	4.44	LOC100804953	transcription factor bHLH25-like	100804953	GLYMA_07G027400
76	4.43	LOC547940	squalene synthase	547940	GLYMA_12G038200
77	4.38	LOC100800222	phloretin 4'-O-glucosyltransferase	100800222	GLYMA_18G003100
78	4.36	LOC100809846	protein NRT1/ PTR FAMILY 1.2	100809846	GLYMA_04G082700
79	4.34	LOC547541	SRPBCC domain-containing protein	547541	GLYMA_08G230100
80	4.33	LOC100783078	isopentenyl-diphosphate Delta-isomerase I	100783078	GLYMA_09G250200
81	4.33	LOC100802862	transcription factor bHLH18	100802862	GLYMA_17G155900
82	4.3	LOC100797468	argininosuccinate synthase, chloroplastic	100797468	GLYMA_05G046900v4
83	4.29	LOC100818639	transcription factor MYB51	100818639	GLYMA_06G195600
84	4.26	LOC102661181	protein NUCLEAR FUSION DEFECTIVE 4	102661181	GLYMA_16G158200
85	4.21	LOX10	lipoxygenase-10	100127400	GLYMA_08G189600
86	4.21	LOC100305495	PLAT domain-containing protein	100305495	GLYMA_20G152100
87	4.18	LOC100805227	serine carboxypeptidase II-2	100805227	GLYMA_04G155900
88	4.15	LOC100775267	transcription repressor MYB6	100775267	GLYMA_04G166900
89	4.14	LOC100778398	beta-amyrin synthase	100778398	GLYMA_08G225800
90	4.11	LOC100789243	7-deoxyloganetin glucosyltransferase	100789243	GLYMA_15G234700
91	4.11	LOC100778376	transcription factor bHLH18	100778376	GLYMA_07G027200
92	4.07	LOC100776472	protein NRT1/ PTR FAMILY 2.13	100776472	GLYMA_01G041400
93	4.05	LOC100527514	uncharacterized LOC100527514	100527514	GLYMA_03G215100v4
94	4.03	LOC100810544	beta-amyrin synthase	100810544	GLYMA_03G121500
95	3.99	LOC100784427	glucan endo-1,3-beta-glucosidase	100784427	GLYMA_13G262400
96	3.99	LOC100790658	beta-glucosidase 46	100790658	GLYMA_15G105900
97	3.94	LOC100814157	cytochrome P450 71D11	100814157	GLYMA_20G007100
98	3.92	LOC100782139	cyprosin	100782139	GLYMA_15G186400
99	3.9	LOC100820334	receptor protein kinase-like protein At4g34220	100820334	GLYMA_10G261600
100	3.89	LOC100795779	uncharacterized LOC100795779	100795779	GLYMA_01G186600
101	3.89	LOC100499724	FTCD_N superfamily protein	100499724	GLYMA_02G127600
102	3.85	LOC100807224	anthocyanidin 3-O-glucosyltransferase 7	100807224	GLYMA_13G255800
103	3.85	LOC100775672	probable inactive purple acid phosphatase 27-like	100775672	GLYMA_06G170300
104	3.82	DHAR4	DHAR class glutathione S-transferase	100306061	GLYMA_20G240300
105	3.77	LOC100806333	protein ZINC INDUCED FACILITATOR-LIKE 1	100806333	GLYMA_06G313500
106	3.75	LOC547898	Sali3-2	547898	GLYMA_12G217400
107	3.75	GASA36	gibberellin-regulated protein 36	100527527	GLYMA_20G131100
108	3.74	LOC100794342	serine carboxypeptidase-like 19-like	100794342	GLYMA_15G090300
109	3.73	LOC100803711	protein STRUBBELIG-RECEPTOR FAMILY 8	100803711	GLYMA_15G111600
110	3.73	LOC100806193	homeobox-leucine zipper protein GLABRA 2	100806193	GLYMA_07G019500
111	3.71	LOC100037476	granule-bound starch synthase	100037476	GLYMA_07G049900
112	3.7	LOC100807362	cysteine proteinase RD21a-like	100807362	GLYMA_04G041500
113	3.67	LOC100790510	prostatic spermine-binding protein	100790510	GLYMA_17G107800
114	3.66	LOC100797294	coumaroyl-CoA:anthocyanidin 3-O-glucoside-6''-O-coumaroyltransferase 1	100797294	GLYMA_13G302300
115	3.64	LOC100792223	hydroxyisourate hydrolase	100792223	GLYMA_14G211700	GmBGLU55
116	3.64	LOC100794650	dnaJ homolog subfamily B member 4-like	100794650	GLYMA_13G235400
117	3.64	LOC547835	lipoxygenase	547835	GLYMA_07G007000
118	3.64	LOX7	lipoxygenase	547860	GLYMA_13G347800
119	3.64	LOC100305993	uncharacterized LOC100305993	100305993	GLYMA_02G019600
120	3.63	LOC100814510	embryogenesis-associated protein EMB8	100814510	GLYMA_20G177000
121	3.63	LOC100817316	MYB-like transcription factor 4	100817316	GLYMA_19G214900
122	3.62	EU3	Ni-binding urease accessory protein UreG	547551	GLYMA_08G084800
123	3.6	LOC100809823	boron transporter 1	100809823	GLYMA_03G222300
124	3.6	IFS1	isoflavone synthase 1	100037450	GLYMA_07G202300
125	3.59	DHAR1	DHAR class glutathione S-transferase	100819803	GLYMA_10G291100
126	3.55	LOC100499779	uncharacterized LOC100499779	100499779	GLYMA_16G202500
127	3.53	FAD3A	microsomal omega-3-fatty acid desaturase	547715	GLYMA_14G194300
128	3.52	LOC100798871	pyridoxaL 5'-phosphate dependent enzymes class IV superfamily protein	100798871	GLYMA_12G226400
129	3.51	LOC100792107	spermidine synthase 1-like	100792107	GLYMA_02G033900
130	3.51	LOC100797338	soyasaponin III rhamnosyltransferase-like	100797338	GLYMA_15G051400
131	3.51	LOC100818180	ATP-citrate synthase alpha chain protein 1-like	100818180	GLYMA_02G036300
132	3.48	LOC100808529	dirigent family protein	100808529	GLYMA_01G127400
133	3.46	LOC100802347	farnesyl pyrophosphate synthase 1	100802347	GLYMA_09G015600
134	3.46	LOC100804829	peroxidase 15-like protein	100804829	GLYMA_09G022400
135	3.45	LOC100793066	scarecrow-like protein 14	100793066	GLYMA_13G337200
136	3.42	LOC100499743	alcohol dehydrogenase class-3	100499743	GLYMA_03G168700
137	3.41	LOC100776011	L-ascorbate oxidase	100776011	GLYMA_20G051900
138	3.41	LOC100777962	biotin carboxyl carrier protein of acetyl-CoA carboxylase 2, chloroplastic-like	100777962	GLYMA_19G028800
139	3.37	LOC100800810	geraniol 8-hydroxylase	100800810	GLYMA_20G189600
140	3.34	LOC100527052	uncharacterized LOC100527052	100527052	GLYMA_08G215300
141	3.33	CHS13	chalcone synthase 13	100775264	GLYMA_19G105100
142	3.3	LOC100790013	LamG domain-containing protein	100790013	GLYMA_10G251700
143	3.3	LOC100804763	dnaJ protein homolog 1	100804763	GLYMA_15G077900
144	3.29	LOC100805275	ATP sulfurylase 2	100805275	GLYMA_13G051000
145	3.26	LOC100815779	protein COBRA	100815779	GLYMA_06G205400
146	3.24	LOC100780795	phenolic glucoside malonyltransferase 1-like	100780795	GLYMA_19G030700
147	3.23	LOC100803751	subtilisin-like protease Glyma18g48580	100803751	GLYMA_09G243700
148	3.22	LOC100818471	U-box domain-containing protein 35	100818471	GLYMA_07G001400
149	3.22	LOC100819758	L-ascorbate oxidase homolog	100819758	GLYMA_17G012300
150	3.2	GLYI-10	putative lactoylglutathione lyase	100794901	GLYMA_09G004300
151	3.2	LOC100802279	fasciclin-like arabinogalactan protein 16	100802279	GLYMA_06G308600
152	3.19	LOC100815953	adenosylhomocysteinase-like	100815953	GLYMA_05G152000
153	3.18	LOC100784849	protein ASPARTIC PROTEASE IN GUARD CELL 1	100784849	GLYMA_09G187200
154	3.18	SPCP1	nodulin-26	547967	GLYMA_03G185900
155	3.18	LOC100306201	uncharacterized LOC100306201	100306201	GLYMA_15G217100
156	3.18	CYP11	peptidyl-prolyl cis-trans isomerase CYP11	100306275	GLYMA_19G249000
157	3.15	LOC100798034	probable esterase PIR7A	100798034	GLYMA_07G118000
158	3.15	LOC100805158	transmembrane 9 superfamily member 11	100805158	GLYMA_09G096700
159	3.15	ACCB-2	biotin carboxyl carrier protein subunit	547599	GLYMA_18G265300
160	3.15	IF7GT5	isoflavone 7-O-glucosyltransferase UGT5	100777870	GLYMA_16G176000
161	3.14	LOC100818121	uncharacterized LOC100818121	100818121	GLYMA_15G015800
162	3.11	LOC100527244	alpha-amylase inhibitor/lipid transfer/seed storage family protein	100527244	GLYMA_18G152400
163	3.09	SIP1-6	aquaporin SIP1-6	100797126	GLYMA_06G307000
164	3.09	LOC100814111	beta-galactosidase 3	100814111	GLYMA_02G051700
165	3.09	LOC100527444	uncharacterized LOC100527444	100527444	GLYMA_13G309600
166	3.08	LOC100804353	amino acid transporter AVT1I	100804353	GLYMA_11G166900
167	3.08	LOC100820515	uncharacterized LOC100820515	100820515	GLYMA_19G152500
168	3.08	PHANa	phantastica transcription factor a	732551	GLYMA_07G132400
169	3.07	LOC100804747	putative BPI/LBP family protein At1g04970	100804747	GLYMA_14G017900
170	3.07	LOC100776165	probable xyloglucan endotransglucosylase/hydrolase protein 32-like	100776165	GLYMA_11G193600
171	3.05	LOC100792471	biotin carboxyl carrier protein of acetyl-CoA carboxylase-like	100792471	GLYMA_18G023300
172	3.04	LOC100796815	serine carboxypeptidase-like 27	100796815	GLYMA_16G145300
173	3.04	GSTU60	tau class glutathione S-transferase	100500052	GLYMA_18G190500
174	3.03	LOC100799029	uncharacterized LOC100799029	100799029	GLYMA_04G184400
175	3.03	LOC100800659	alpha-1,4 glucan phosphorylase L isozyme, chloroplastic/amyloplastic	100800659	GLYMA_13G057800
176	3.03	LOC100816296	receptor-like serine/threonine-protein kinase ALE2	100816296	GLYMA_13G104300
177	3.03	EXP1	expansin 1	548040	GLYMA_17G260400
178	3.01	LOC100814459	spermidine hydroxycinnamoyl transferase	100814459	GLYMA_10G060700
179	3.01	LOC548028	beta-ketoacyl-ACP synthetase I-2	548028	GLYMA_05G129600
180	3.01	LOC100779176	hydroquinone glucosyltransferase	100779176	GLYMA_03G104700
181	3	DHPS1	dihydrodipicolinate synthase	548067	GLYMA_18G221700
182	2.98	LOC100785619	kinesin-like protein KIN-14I	100785619	GLYMA_11G089400
183	2.98	LOC100795186	pathogenesis-related thaumatin-like protein 3.5	100795186	GLYMA_06G023900
184	2.97	LOC100807796	LL-diaminopimelate aminotransferase, chloroplastic	100807796	GLYMA_08G063500
185	2.97	LOC100807973	uncharacterized LOC100807973	100807973	GLYMA_08G037500
186	2.97	LOC100813764	probably inactive leucine-rich repeat receptor-like protein kinase At3g28040	100813764	GLYMA_18G284100
187	2.96	LOC100816859	calcium-dependent protein kinase 2	100816859	GLYMA_07G260200
188	2.94	LOC100811402	malate dehydrogenase, cytoplasmic-like	100811402	GLYMA_10G006500
189	2.94	LOC100817333	uncharacterized LOC100817333	100817333	GLYMA_04G252600
190	2.94	LOXB1	lipoxygenase	547836	GLYMA_13G347700
191	2.92	LOC100790712	ABC transporter G family member 8	100790712	GLYMA_10G2298001
192	2.92	LOC100812576	FCS-Like Zinc finger 10	100812576	GLYMA_06G074400
193	2.92	LOC102661291	uncharacterized LOC102661291	102661291	GLYMA_14G007800
194	2.9	LOC100807065	biotin carboxyl carrier protein of acetyl-CoA carboxylase 2, chloroplastic	100807065	GLYMA_13G057400
195	2.89	LOC100784697	zeatin O-glucosyltransferase	100784697	GLYMA_10G108400
196	2.89	LOC100786956	3-hydroxy-3-methylglutaryl coenzyme A reductase 1	100786956	GLYMA_01G156700
197	2.89	LOC100782250	acetolactate synthase 1, chloroplastic-like	100782250	GLYMA_04G196100v4
198	2.87	LOC100811929	formin-like protein 11	100811929	GLYMA_10G152300
199	2.87	LOC106795184	amino acid transporter AVT1I	106795184	GLYMA_11G166401v4
200	2.86	LOC100785968	1,4-alpha-glucan-branching enzyme 1, chloroplastic/amyloplastic	100785968	GLYMA_19G192800
201	2.86	LOC100808610	1-aminocyclopropane-1-carboxylate oxidase 1	100808610	GLYMA_04G170500
202	2.86	LOC102662899	uncharacterized LOC102662899	102662899
203	2.85	LOC100785720	alcohol dehydrogenase-like 4	100785720	GLYMA_01G116700
204	2.85	LOC100786853	uncharacterized LOC100786853	100786853	GLYMA_11G022600
205	2.85	LOC100305413	protein kinase family protein	100305413	GLYMA_05G222700
206	2.83	LOC100813036	NADP-dependent alkenal double bond reductase P2-like	100813036	GLYMA_18G298200
207	2.83	FLS1	flavonol synthase	778157	GLYMA_13G082300
208	2.82	LOC100795872	2-hydroxyisoflavanone dehydratase-like protein	100795872	GLYMA_20G143400
209	2.82	LOC100815434	fasciclin-like arabinogalactan protein 15	100815434	GLYMA_13G311000
210	2.82	UGT2	isoflavone 7-O-glucosyltransferase	100775730	GLYMA_16G175300
211	2.79	LOC100785391	serine carboxypeptidase 24	100785391	GLYMA_02G204700
212	2.79	LOC100805536	uncharacterized LOC100805536	100805536	GLYMA_02G012300
213	2.79	LOC100779553	FCS-Like Zinc finger 10	100779553	GLYMA_04G073200
214	2.78	LOC100783654	uncharacterized LOC100783654	100783654	GLYMA_03G026000
215	2.78	LOC100797327	probable inactive leucine-rich repeat receptor-like protein kinase At3g03770	100797327	GLYMA_15G215600
216	2.78	LOC100798501	beta-galactosidase 3	100798501	GLYMA_11G073100
217	2.78	LOC100807473	probable membrane-associated kinase regulator 2	100807473	GLYMA_01G223000
218	2.78	LOC100782388	probable pectate lyase 5	100782388	GLYMA_18G012200
219	2.76	LOC100797904	phospholipase A2 homolog 3-like	100797904	GLYMA_01G002400
220	2.76	LOC100820554	phosphoethanolamine N-methyltransferase	100820554	GLYMA_05G246500
221	2.76	LOC100776073	late embryogenesis abundant protein Lea5	100776073	GLYMA_15G149600
222	2.75	LOC100786578	pinoresinol reductase 1-like	100786578	GLYMA_16G103900
223	2.75	LOC100787967	transcription factor PRE3	100787967	GLYMA_06G191800
224	2.75	LOC547931	beta-amylase	547931	GLYMA_06G301500
225	2.74	LOC100806688	disease resistance protein RPP2B	100806688	GLYMA_06G261500
226	2.74	LOC100813330	7-deoxyloganetin glucosyltransferase	100813330	GLYMA_15G051300
227	2.74	LOC100814291	uncharacterized LOC100814291	100814291	GLYMA_10G139400
228	2.74	LOC100781643	bifunctional dTDP-4-dehydrorhamnose 3,5-epimerase/dTDP-4-dehydrorhamnose reductase	100781643	GLYMA_17G132500
229	2.72	PIP1-8	aquaporin PIP1-8	100791447	GLYMA_11G228000
230	2.72	LOC100804406	squalene monooxygenase SE1	100804406	GLYMA_14G090400
231	2.72	LOC121175239	uncharacterized LOC121175239	121175239
232	2.72	LOC100780588	uncharacterized LOC100780588	100780588	GLYMA_18G184600
233	2.71	LOC100796359	ankyrin repeat domain-containing protein 50	100796359	GLYMA_11G247700
234	2.71	LOC100805334	lachrymatory-factor synthase	100805334	GLYMA_01G009200
235	2.71	LOC100815654	peroxidase 51	100815654	GLYMA_01G192500
236	2.7	LOC100784972	thermospermine synthase ACAULIS5	100784972	GLYMA_14G099200
237	2.7	LOC100802730	phosphoglucomutase, chloroplastic	100802730	GLYMA_10G241000
238	2.7	LOC100806814	3-oxoacyl-[acyl-carrier-protein] reductase 4	100806814	GLYMA_11G248000
239	2.7	LOC100817949	D-3-phosphoglycerate dehydrogenase 2, chloroplastic	100817949	GLYMA_08G223300
240	2.7	LOC102663872	ethylene-responsive transcription factor 1	102663872	GLYMA_18G252400
241	2.7	IF7GT	UDP-glucose:isoflavone 7-O-glucosyltransferase	100101902	GLYMA_16G175600
242	2.68	LOC100795763	auxin response factor 9	100795763	GLYMA_16G023600
243	2.68	LOC100799555	primary amine oxidase	100799555	GLYMA_20G145100
244	2.68	LOC100819293	protein TIFY 8	100819293	GLYMA_04G071400
245	2.68	GASA12	gibberellin-regulated protein 12	100305713	GLYMA_08G291900
246	2.67	LOC100799087	transcription factor bHLH25-like	100799087	GLYMA_07G117500
247	2.67	LOC100811495	E3 ubiquitin-protein ligase WAV3-like	100811495	GLYMA_06G091651v4
248	2.67	LOC100812843	calcium-dependent protein kinase 2	100812843	GLYMA_17G013800
249	2.67	LOC100813918	somatic embryogenesis receptor kinase 2	100813918	GLYMA_02G076100
250	2.67	LOC100306585	uncharacterized LOC100306585	100306585	GLYMA_11G119200
251	2.67	LOC100776443	ABC transporter C family member 3	100776443	GLYMA_08G326600
252	2.65	LOC100527654	aldehyde dehydrogenase	100527654	GLYMA_05G231900
253	2.64	LOC100793263	probable O-methyltransferase 3	100793263	GLYMA_06G286200
254	2.64	LOC100811279	short-chain dehydrogenase reductase 3b-like	100811279	GLYMA_03G222700
255	2.64	A1	albumin 1	547776	GLYMA_13G194400
256	2.63	LOC100804350	peroxidase 51-like	100804350	GLYMA_11G049600
257	2.63	CIM1	cytokinin induced message	548090	GLYMA_01G077000
258	2.63	LOC100500674	WUSCHEL-related homeobox 4	100500674	GLYMA_14G084600
259	2.63	LOC100527818	alpha-amylase inhibitor/lipid transfer/seed storage family protein	100527818	GLYMA_17G139500
260	2.63	LOC100777413	transcription factor bHLH94	100777413	GLYMA_03G240000
261	2.63	LOC100779420	probable receptor-like serine/threonine-protein kinase At4g34500	100779420	GLYMA_06G012800
262	2.61	LOC100791398	uncharacterized LOC100791398	100791398	GLYMA_17G250200
263	2.61	LOC100793479	tyrosine-specific transport protein	100793479	GLYMA_16G154700
264	2.61	LOC100499949	uncharacterized LOC100499949	100499949	GLYMA_08G158500
265	2.61	LOC100776060	heat stress transcription factor B-4b	100776060	GLYMA_14G036200
266	2.6	LOC100793153	probable S-acyltransferase At3g60800-like	100793153	GLYMA_09G269200
267	2.6	LOC100795130	uncharacterized LOC100795130	100795130	GLYMA_11G093300
268	2.6	LOC100815168	uncharacterized LOC100815168	100815168	GLYMA_03G136300
269	2.59	LOC100783032	probable polyamine oxidase 5	100783032	GLYMA_15G169600
270	2.59	LOC100787003	ACT domain-containing protein	100787003	GLYMA_18G289000
271	2.59	LOC100798388	cytochrome P450 78A3	100798388	GLYMA_07G052300
272	2.59	LOC100800024	CRAL-TRIO domain-containing protein C23B6.04c-like	100800024	GLYMA_02G057200
273	2.59	DAO	copper amino oxidase	548000	GLYMA_17G019300
274	2.59	LOC100500551	putative aspartic proteinase	100500551	GLYMA_09G079900
275	2.57	LOC100784336	ABC transporter C family member 10	100784336	GLYMA_10G227300
276	2.57	LOC100787907	benzyl alcohol O-benzoyltransferase	100787907	GLYMA_03G244400
277	2.57	LOC100817617	UDP-glycosyltransferase 83A1	100817617	GLYMA_01G085800
278	2.56	LOC100793792	uncharacterized LOC100793792	100793792	GLYMA_13G141700
279	2.56	FAD3B	omega-3 fatty acid desaturase, endoplasmic reticulum	100037456	GLYMA_02G227200
280	2.56	PIN2A	auxin efflux carrier component 2a	100499638	GLYMA_13G101900
281	2.56	LOC100499879	thioredoxin H-type	100499879	GLYMA_06G028600
282	2.56	LOC100779679	enoyl-[acyl-carrier-protein] reductase [NADH], chloroplastic	100779679	GLYMA_18G156100
283	2.54	LOC100800860	uncharacterized sugar kinase slr0537	100800860	GLYMA_14G073100
284	2.54	LOC100775983	squalene synthase 2	100775983	GLYMA_11G112000
285	2.54	LOC100779213	transcription factor bHLH96	100779213	GLYMA_20G231800
286	2.54	LOC100781212	acyl-protein thioesterase 2	100781212	GLYMA_13G363000
287	2.54	LOC100781972	embryo-specific protein ATS3B	100781972	GLYMA_16G202000
288	2.53	BRI1A	brassinosteroid receptor	100799772	GLYMA_06G147600
289	2.53	LOC100781043	tubulin beta-1 chain-like	100781043	GLYMA_14G219300
290	2.52	LOC100783814	GTP cyclohydrolase 1	100783814	GLYMA_18G158900
291	2.52	LOC100794634	uncharacterized LOC100794634	100794634	GLYMA_12G044400
292	2.52	LOC100802888	spermidine hydroxycinnamoyl transferase	100802888	GLYMA_18G103400
293	2.52	LOC100804356	probable aquaporin NIP5-1	100804356	GLYMA_20G170400
294	2.52	LOC100813542	peroxisomal fatty acid beta-oxidation multifunctional protein MFP2	100813542	GLYMA_17G027600
295	2.52	LOC100775641	trifunctional UDP-glucose 4,6-dehydratase/UDP-4-keto-6-deoxy-D-glucose 3,5-epimerase/UDP-4-keto-L-rhamnose-reductase RHM1	100775641	GLYMA_12G234300
296	2.5	LOC100783561	transcription factor bHLH25	100783561	GLYMA_07G117600
297	2.5	LOC100787725	ras-related protein RABA3-like	100787725	GLYMA_03G259200
298	2.5	LOC100810256	receptor-like protein kinase HSL1-like	100810256	GLYMA_13G174900
299	2.49	LOC100789894	histidine kinase 4	100789894	GLYMA_05G241600
300	2.49	LOC100791645	glucomannan 4-beta-mannosyltransferase 2	100791645	GLYMA_12G084600

## Sheet: SSAT1
Table S2. Coexpression analysis of GmSSAT1 with all soybean genes, and genes overlapped in our GmBGLU family analysis are highlight in red.
new.rank	ave..rank.to.query.loci	Symbol	function.	Entrez.Gene.ID	Other.ID	BGLU.ID
1	11.89	KTI-3	kunitz family trypsin and protease inhibitor protein	100170690	GLYMA_16G211700
2	11.82	LOC100788506	cellulose synthase-like protein G1	100788506	GLYMA_06G324300
3	10.92	CYP72A67	cytochrome P450 72A15	100801959	GLYMA_08G238100
4	10.88	LOC100817837	uncharacterized LOC100817837	100817837	GLYMA_03G141900
5	9.98	LOC100306647	dirigent domain-containing protein	100306647	GLYMA_11G150300
6	9.86	LOC100782933	malonyl-CoA:anthocyanidin 5-O-glucoside-6''-O-malonyltransferase	100782933	GLYMA_18G258000
7	9.85	SGT2	soyasapogenol B glucuronide galactosyltransferase	100777250	GLYMA_11G053400
8	9.61	LOC100816053	UDP-glucosyl transferase 73B2	100816053	GLYMA_02G104600
9	9.57	SGT3	soyasaponin III rhamnosyltransferase	100793463	GLYMA_08G181000
10	9.2	LOC100810341	trifunctional UDP-glucose 4,6-dehydratase/UDP-4-keto-6-deoxy-D-glucose 3,5-epimerase/UDP-4-keto-L-rhamnose-reductase RHM1	100810341	GLYMA_18G106300
11	9.16	LOC100306609	uncharacterized LOC100306609	100306609	GLYMA_02G270200
12	9.08	LOC100810985	beta-glucosidase 46	100810985	GLYMA_07G258700	GmBGLU13
13	8.87	SG-3	putative glycosyltransferase UGT91H9	100792112	GLYMA_10G104700
14	8.65	DRR1	disease resistance response protein 1	100305879	GLYMA_11G150400
15	8.56	GT4	glucosyltransferase	732578	GLYMA_07G254600
16	8.37	LOC100788028	hydroxymethylglutaryl-CoA synthase	100788028	GLYMA_01G215500
17	8.27	LOC100527202	uncharacterized LOC100527202	100527202	GLYMA_15G008800
18	8.23	SG-9	UDP-glycosyltransferase UGT73B4	100793313	GLYMA_16G033700
19	8.13	LOC100789054	protein NRT1/ PTR FAMILY 1.2	100789054	GLYMA_14G138200
20	8.09	LOC100815640	beta-amyrin 28-monooxygenase	100815640	GLYMA_08G243600
21	7.72	LOC100782951	(RS)-norcoclaurine 6-O-methyltransferase-like	100782951	GLYMA_11G256500
22	7.69	AMS1	beta-amyrin synthase	547702	GLYMA_07G001300
23	7.6	CYP93E1	beta-amyrin and sophoradiol 24-hydroxylase	100037459	GLYMA_08G350800
24	6.68	LOC100780167	ABC transporter C family member 14	100780167	GLYMA_15G148500
25	6.68	LOC100782595	putative hydroxymethylglutaryl-CoA synthase	100782595	GLYMA_11G027000
26	6.61	LOC100800990	diphosphomevalonate decarboxylase MVD2, peroxisomal	100800990	GLYMA_20G109900
27	6.58	LOC100787121	ATP-citrate synthase alpha chain protein 1	100787121	GLYMA_08G159900
28	6.5	LOC100808530	SET domain-containing protein	100808530	GLYMA_01G148700
29	6.48	LOC100800329	squalene monooxygenase SE1	100800329	GLYMA_07G185500
30	6.37	LOC100796374	cellulose synthase-like protein G1	100796374	GLYMA_04G255400
31	6.35	LOC100802222	cellulose synthase-like protein G2	100802222	GLYMA_11G151800
32	6.26	KTI-2	kunitz trypsin protease inhibitor	548021	GLYMA_09G155500
33	6.17	LOC100776777	acetyl-CoA acetyltransferase, cytosolic 1	100776777	GLYMA_14G004600
34	6.13	LOC100790445	11-oxo-beta-amyrin 30-oxidase	100790445	GLYMA_06G238500
35	6.03	SG-4	UDP-arabinose glycosyltransferase	100794543	GLYMA_01G046300
36	5.94	LOC100788796	cytochrome b5	100788796	GLYMA_03G259600
37	5.88	LOC112998745	uncharacterized LOC112998745	112998745	GLYMA_13G364800
38	5.84	LOC100782137	farnesyl pyrophosphate synthase 1-like	100782137	GLYMA_15G121400
39	5.77	LOC100782939	auxilin-like protein 1	100782939	GLYMA_11G071000
40	5.74	LOC100818443	phosphomevalonate kinase, peroxisomal	100818443	GLYMA_06G127200
41	5.63	LOC100777680	spermidine hydroxycinnamoyl transferase	100777680	GLYMA_08G311600
42	5.63	CYP72A69	11-oxo-beta-amyrin 30-oxidase	100806730	GLYMA_15G243300
43	5.58	LOC100788434	spermidine hydroxycinnamoyl transferase	100788434	GLYMA_18G104000
44	5.47	LOC100500136	uncharacterized LOC100500136	100500136	GLYMA_19G211700
45	5.37	LOC100811237	3-hydroxy-3-methylglutaryl coenzyme A reductase 2-B	100811237	GLYMA_09G196000
46	5.36	LOC100785084	phenolic glucoside malonyltransferase 1	100785084	GLYMA_19G030800
47	5.18	LOC100805227	serine carboxypeptidase II-2	100805227	GLYMA_04G155900
48	5.17	LOC100787314	ABC transporter C family member 10	100787314	GLYMA_16G172600
49	5.13	LOC100783787	probable 3-beta-hydroxysteroid-Delta(8),Delta(7)-isomerase	100783787	GLYMA_09G186900
50	5.11	LOC100306640	uncharacterized LOC100306640	100306640	GLYMA_02G242200
51	5.07	LOC100810117	soyasapogenol B glucuronide galactosyltransferase-like	100810117	GLYMA_15G221300
52	5.04	LOC100803418	spermidine hydroxycinnamoyl transferase	100803418	GLYMA_18G103500
53	4.99	LOC100783078	isopentenyl-diphosphate Delta-isomerase I	100783078	GLYMA_09G250200
54	4.96	LOC100305495	PLAT domain-containing protein	100305495	GLYMA_20G152100
55	4.93	LOC100778376	transcription factor bHLH18	100778376	GLYMA_07G027200
56	4.93	LOC100779280	spermidine hydroxycinnamoyl transferase	100779280	GLYMA_08G311900
57	4.92	LOC100786761	uncharacterized LOC100786761	100786761	GLYMA_16G172400
58	4.88	LOC100820343	mevalonate kinase-like	100820343	GLYMA_03G239000
59	4.81	LOC100527052	uncharacterized LOC100527052	100527052	GLYMA_08G215300
60	4.71	CHI1B1	chalcone--flavonone isomerase 1B-1	732545	GLYMA_20G241600
61	4.71	LOC100804953	transcription factor bHLH25-like	100804953	GLYMA_07G027400
62	4.69	LOC100527514	uncharacterized LOC100527514	100527514	GLYMA_03G215100v4
63	4.67	LOC100817228	ATP-citrate synthase alpha chain protein 1	100817228	GLYMA_15G267000
64	4.62	LOC102663900	spermidine hydroxycinnamoyl transferase	102663900	GLYMA_15G241300
65	4.59	LOC100804807	ABC transporter C family member 14	100804807	GLYMA_09G044500
66	4.52	LOC100499724	FTCD_N superfamily protein	100499724	GLYMA_02G127600
67	4.49	LOC100815532	formin-like protein 2	100815532	GLYMA_02G139500
68	4.48	LOC100794342	serine carboxypeptidase-like 19-like	100794342	GLYMA_15G090300
69	4.47	LOC100776472	protein NRT1/ PTR FAMILY 2.13	100776472	GLYMA_01G041400
70	4.44	LOC100806333	protein ZINC INDUCED FACILITATOR-LIKE 1	100806333	GLYMA_06G313500
71	4.43	LOC100808752	ABC transporter C family member 4	100808752	GLYMA_19G210700
72	4.37	LOC100811209	kunitz trypsin inhibitor 5	100811209	GLYMA_16G211800
73	4.33	LOC100786956	3-hydroxy-3-methylglutaryl coenzyme A reductase 1	100786956	GLYMA_01G156700
74	4.32	LOC100818180	ATP-citrate synthase alpha chain protein 1-like	100818180	GLYMA_02G036300
75	4.3	LOC100777157	spermidine hydroxycinnamoyl transferase	100777157	GLYMA_08G311500
76	4.29	LOC100805536	uncharacterized LOC100805536	100805536	GLYMA_02G012300
77	4.21	LOC100789243	7-deoxyloganetin glucosyltransferase	100789243	GLYMA_15G234700
78	4.18	LOX10	lipoxygenase-10	100127400	GLYMA_08G189600
79	4.15	LOC100499779	uncharacterized LOC100499779	100499779	GLYMA_16G202500
80	4.15	LOC100802862	transcription factor bHLH18	100802862	GLYMA_17G155900
81	4.14	LOC100816551	transcription factor bHLH18	100816551	GLYMA_01G198100
82	4.12	LOC100809422	transcription factor bHLH18	100809422	GLYMA_08G215500
83	4.11	LOC100783627	protein DETOXIFICATION 29	100783627	GLYMA_18G143700
84	4.08	LOC100818639	transcription factor MYB51	100818639	GLYMA_06G195600
85	4.05	LOC100808856	squalene monooxygenase SE1	100808856	GLYMA_08G063700
86	4.04	LOC100306380	uncharacterized LOC100306380	100306380	GLYMA_19G258500
87	4.04	LOC100817245	auxilin-like protein 1	100817245	GLYMA_01G172200
88	4.03	LOC100789930	putative 3-ketoacyl-CoA thiolase 2	100789930	GLYMA_07G180100
89	3.97	LOC100790510	prostatic spermine-binding protein	100790510	GLYMA_17G107800
90	3.97	LOC100795872	2-hydroxyisoflavanone dehydratase-like protein	100795872	GLYMA_20G143400
91	3.94	LOC100797294	coumaroyl-CoA:anthocyanidin 3-O-glucoside-6''-O-coumaroyltransferase 1	100797294	GLYMA_13G302300
92	3.93	LOC100778398	beta-amyrin synthase	100778398	GLYMA_08G225800
93	3.92	LOC100809846	protein NRT1/ PTR FAMILY 1.2	100809846	GLYMA_04G082700
94	3.89	LOC100782139	cyprosin	100782139	GLYMA_15G186400
95	3.85	LOC100815779	protein COBRA	100815779	GLYMA_06G205400
96	3.82	LOC100793792	uncharacterized LOC100793792	100793792	GLYMA_13G141700
97	3.79	LOC100798871	pyridoxaL 5'-phosphate dependent enzymes class IV superfamily protein	100798871	GLYMA_12G226400
98	3.74	LOC100797338	soyasaponin III rhamnosyltransferase-like	100797338	GLYMA_15G051400
99	3.73	LOC100800222	phloretin 4'-O-glucosyltransferase	100800222	GLYMA_18G003100
100	3.68	IQD12	protein IQ-DOMAIN 12	100814860	GLYMA_04G173100
101	3.67	LOX7	lipoxygenase	547860	GLYMA_13G347800
102	3.67	LOC100802730	phosphoglucomutase, chloroplastic	100802730	GLYMA_10G241000
103	3.64	LOC100794177	CDPK-related kinase 5	100794177	GLYMA_01G184300
104	3.63	LOC100794318	serine carboxypeptidase-like 51	100794318	GLYMA_13G321700
105	3.62	LOC100794650	dnaJ homolog subfamily B member 4-like	100794650	GLYMA_13G235400
106	3.62	LOC100804763	dnaJ protein homolog 1	100804763	GLYMA_15G077900
107	3.6	BES1-12	protein BRI1-EMS-SUPPRESSOR 1	100814517	GLYMA_12G231500
108	3.57	LOC100804350	peroxidase 51-like	100804350	GLYMA_11G049600
109	3.56	ACCB-2	biotin carboxyl carrier protein subunit	547599	GLYMA_18G265300
110	3.55	LOC100792223	hydroxyisourate hydrolase	100792223	GLYMA_14G211700	GmBGLU55
111	3.55	LOC100804006	patellin-3-like	100804006	GLYMA_12G001900
112	3.53	LOC100780100	caffeic acid 3-O-methyltransferase-like	100780100	GLYMA_04G227700
113	3.52	LOC100777200	threonine dehydratase biosynthetic, chloroplastic	100777200	GLYMA_10G064000
114	3.49	LOC100800659	alpha-1,4 glucan phosphorylase L isozyme, chloroplastic/amyloplastic	100800659	GLYMA_13G057800
115	3.49	LOC100807586	auxin canalisation and PH-like domain-containing protein	100807586	GLYMA_13G091600
116	3.49	LOC100820115	vacuolar-sorting receptor 1	100820115	GLYMA_01G242800
117	3.48	LOC100789420	13S globulin seed storage protein 2	100789420	GLYMA_08G127600
118	3.46	LOC100306201	uncharacterized LOC100306201	100306201	GLYMA_15G217100
119	3.46	LOC100777413	transcription factor bHLH94	100777413	GLYMA_03G240000
120	3.46	LOC100784234	4-coumarate--CoA ligase-like 9	100784234	GLYMA_05G075100
121	3.45	LOC100793405	2-alkenal reductase (NADP(+)-dependent)	100793405	GLYMA_12G193500
122	3.42	LOC547541	SRPBCC domain-containing protein	547541	GLYMA_08G230100
123	3.41	LOC100793464	fimbrin-2	100793464	GLYMA_16G083100
124	3.41	LOC100797925	pyrophosphate--fructose 6-phosphate 1-phosphotransferase subunit beta	100797925	GLYMA_09G007900
125	3.41	LOC100813542	peroxisomal fatty acid beta-oxidation multifunctional protein MFP2	100813542	GLYMA_17G027600
126	3.41	LOC100814157	cytochrome P450 71D11	100814157	GLYMA_20G007100
127	3.38	LOC100797456	uncharacterized LOC100797456	100797456	GLYMA_20G205400
128	3.38	LOC100804747	putative BPI/LBP family protein At1g04970	100804747	GLYMA_14G017900
129	3.37	LOC100527506	putative GDSL/SGNH-like acyl-esterase family protein	100527506	GLYMA_18G279800
130	3.37	LOC100785619	kinesin-like protein KIN-14I	100785619	GLYMA_11G089400
131	3.37	LOC100787725	ras-related protein RABA3-like	100787725	GLYMA_03G259200
132	3.37	LOC100802347	farnesyl pyrophosphate synthase 1	100802347	GLYMA_09G015600
133	3.35	TYRA-A	arogenate dehydrogenase 2	100803931	GLYMA_17G122300
134	3.35	LOC100815480	3-hydroxy-3-methylglutaryl-coenzyme A reductase 3	100815480	GLYMA_16G113000
135	3.33	LOC100811987	proline-rich extensin-like protein EPR1	100811987	GLYMA_12G225500
136	3.33	LOC100816213	serine hydroxymethyltransferase, mitochondrial	100816213	GLYMA_02G217100
137	3.3	LOC100807362	cysteine proteinase RD21a-like	100807362	GLYMA_04G041500
138	3.29	LOC100802279	fasciclin-like arabinogalactan protein 16	100802279	GLYMA_06G308600
139	3.26	PIN2A	auxin efflux carrier component 2a	100499638	GLYMA_13G101900
140	3.26	LOC100787483	UDP-glycosyltransferase 74G1	100787483	GLYMA_16G158100
141	3.26	LOC100813637	DNA-3-methyladenine glycosylase I-like	100813637	GLYMA_08G263200
142	3.24	LOC100780877	protein unc-13 homolog	100780877	GLYMA_15G230600
143	3.24	LOC100799696	fimbrin-2	100799696	GLYMA_03G090000
144	3.23	LOC547669	acid phosphatase	547669	GLYMA_08G200200
145	3.23	VLXB	lipoxygenase L-5	100101853	GLYMA_15G026500
146	3.23	LOC100775641	trifunctional UDP-glucose 4,6-dehydratase/UDP-4-keto-6-deoxy-D-glucose 3,5-epimerase/UDP-4-keto-L-rhamnose-reductase RHM1	100775641	GLYMA_12G234300
147	3.23	LOC100781212	acyl-protein thioesterase 2	100781212	GLYMA_13G363000
148	3.23	LOC100786578	pinoresinol reductase 1-like	100786578	GLYMA_16G103900
149	3.2	CYP74A1	allene oxide synthase, chloroplastic-like	100801764	GLYMA_07G162900
150	3.2	LOC100818671	dynein light chain LC6, flagellar outer arm	100818671	GLYMA_16G151800
151	3.19	LOC100781043	tubulin beta-1 chain-like	100781043	GLYMA_14G219300
152	3.19	LOC100795145	stress-response A/B barrel domain-containing protein At5g22580	100795145	GLYMA_12G086100
153	3.18	LOC100775267	transcription repressor MYB6	100775267	GLYMA_04G166900
154	3.18	LOC100776011	L-ascorbate oxidase	100776011	GLYMA_20G051900
155	3.18	LOC100788332	defensin Ec-AMP-D2	100788332	GLYMA_06G160400
156	3.16	LOC100527654	aldehyde dehydrogenase	100527654	GLYMA_05G231900
157	3.16	LOC100784427	glucan endo-1,3-beta-glucosidase	100784427	GLYMA_13G262400
158	3.16	LOC100814510	embryogenesis-associated protein EMB8	100814510	GLYMA_20G177000
159	3.15	LOC100787311	uncharacterized LOC100787311	100787311	GLYMA_01G180200
160	3.14	LOC547835	lipoxygenase	547835	GLYMA_07G007000
161	3.14	MYB92	MYB transcription factor MYB92	100101857	GLYMA_16G023000
162	3.14	LOC100784765	protein IRX15-LIKE	100784765	GLYMA_05G085700
163	3.14	LOC100805725	alpha-N-acetylglucosaminidase	100805725	GLYMA_10G091000
164	3.14	LOC100811411	auxin-induced protein PCNT115-like	100811411	GLYMA_10G243700
165	3.11	LOC100778772	oxysterol-binding protein-related protein 4B	100778772	GLYMA_17G059900
166	3.08	LOC100796717	glucose-1-phosphate adenylyltransferase large subunit 1	100796717	GLYMA_04G011900
167	3.07	VLXC	lipoxygenase	547856	GLYMA_07G006900
168	3.07	LOC100306192	uncharacterized LOC100306192	100306192	GLYMA_18G057000
169	3.07	LOC100815447	auxin-responsive protein IAA9	100815447	GLYMA_14G185400
170	3.05	IQD30	protein IQ-DOMAIN 30	100800688	GLYMA_08G297500
171	3.05	LOC100806646	alpha-1,4 glucan phosphorylase L isozyme, chloroplastic/amyloplastic	100806646	GLYMA_19G028400
172	3.05	LOC100817131	kinesin-like protein KIN-7C, mitochondrial	100817131	GLYMA_13G030600
173	3.04	LOC100814258	VAN3-binding protein	100814258	GLYMA_17G068700
174	3.03	EXP1	expansin 1	548040	GLYMA_17G260400
175	3.03	LOC100796815	serine carboxypeptidase-like 27	100796815	GLYMA_16G145300
176	3.03	LOC100799995	uncharacterized LOC100799995	100799995	GLYMA_16G128800
177	3.03	CYP701A16	ent-kaurene oxidase	100802970	GLYMA_13G371400
178	3.01	LOC100806193	homeobox-leucine zipper protein GLABRA 2	100806193	GLYMA_07G019500
179	3	LOC100776165	probable xyloglucan endotransglucosylase/hydrolase protein 32-like	100776165	GLYMA_11G193600
180	3	LOC100809888	transcription factor bHLH25	100809888	GLYMA_13G368700
181	3	LOC100810696	aminoacyl tRNA synthase complex-interacting multifunctional protein 1	100810696	GLYMA_09G227400
182	2.98	LOC100793066	scarecrow-like protein 14	100793066	GLYMA_13G337200
183	2.98	LOC100811551	uncharacterized LOC100811551	100811551	GLYMA_08G329000
184	2.97	LOC100800860	uncharacterized sugar kinase slr0537	100800860	GLYMA_14G073100
185	2.96	LOC100776443	ABC transporter C family member 3	100776443	GLYMA_08G326600
186	2.96	LOC100798505	glucan endo-1,3-beta-glucosidase 12	100798505	GLYMA_11G048700
187	2.96	LOC100799621	AP2-like ethylene-responsive transcription factor At1g79700	100799621	GLYMA_08G297000
188	2.96	LOC100807796	LL-diaminopimelate aminotransferase, chloroplastic	100807796	GLYMA_08G063500
189	2.94	LOC100780822	serine carboxypeptidase-like 50	100780822	GLYMA_20G015100v4
190	2.93	LOC100783005	UDP-glycosyltransferase 79B3	100783005	GLYMA_06G235000
191	2.93	LOC100786381	trans-cinnamate:CoA ligase, peroxisomal	100786381	GLYMA_14G209600
192	2.93	LOC100787003	ACT domain-containing protein	100787003	GLYMA_18G289000
193	2.93	LOC100796533	glutamate decarboxylase	100796533	GLYMA_11G213000
194	2.93	LOC100814192	probable fructokinase-4	100814192	GLYMA_13G344500
195	2.93	LOC100814664	BTB/POZ domain-containing protein At3g56230	100814664	GLYMA_11G234900
196	2.9	LOC102665742	kinesin-like protein KIF20B	102665742	GLYMA_18G038200
197	2.9	LOC100306188	MARVEL domain-containing protein	100306188	GLYMA_01G102400
198	2.9	SWEET28	sugar efflux transporter SWEET28	100808537	GLYMA_09G043200
199	2.89	LOC100777389	NADH dehydrogenase [ubiquinone] flavoprotein 1, mitochondrial	100777389	GLYMA_02G003300
200	2.89	LOC100777962	biotin carboxyl carrier protein of acetyl-CoA carboxylase 2, chloroplastic-like	100777962	GLYMA_19G028800
201	2.89	LOC100779420	probable receptor-like serine/threonine-protein kinase At4g34500	100779420	GLYMA_06G012800
202	2.87	LOC100808163	aspartyl protease family protein 2	100808163	GLYMA_16G024000
203	2.87	LOC100817215	transcription factor PAR1	100817215	GLYMA_14G028000
204	2.86	LOC100305870	tau class glutathione S-transferase	100305870	GLYMA_08G118800
205	2.86	LOC100778578	cyclin-D1-1	100778578	GLYMA_08G291000
206	2.86	LOC100781191	NADH-cytochrome b5 reductase-like protein-like	100781191	GLYMA_05G008100
207	2.86	LOC100797091	B3 domain-containing protein At5g42700	100797091	GLYMA_04G037800
208	2.86	LOC100802982	uncharacterized LOC100802982	100802982	GLYMA_07G246500
209	2.86	LOC100807558	probable glycerol-3-phosphate dehydrogenase [NAD(+)] 1, cytosolic	100807558	GLYMA_12G011200
210	2.85	BBI-2	Bowman-Birk type proteinase inhibitor	100170689	GLYMA_18G231400
211	2.85	LOC100775672	probable inactive purple acid phosphatase 27-like	100775672	GLYMA_06G170300
212	2.85	LOC100787980	probable polygalacturonase	100787980	GLYMA_07G066900
213	2.82	LOC100797124	ABC transporter B family member 19	100797124	GLYMA_13G063700
214	2.82	LOC100815168	uncharacterized LOC100815168	100815168	GLYMA_03G136300
215	2.81	LOC100499915	nitrogen regulatory P-II-like protein	100499915	GLYMA_03G222100
216	2.81	LOC100500410	uncharacterized LOC100500410	100500410	GLYMA_02G016900
217	2.81	LOC100792395	protein WALLS ARE THIN 1	100792395	GLYMA_14G216200
218	2.81	LOC100803751	subtilisin-like protease Glyma18g48580	100803751	GLYMA_09G243700
219	2.79	LOC100779689	auxin-induced protein PCNT115-like	100779689	GLYMA_10G161700
220	2.78	TUBB3	beta-tubulin	547844	GLYMA_03G124400
221	2.78	LOC547931	beta-amylase	547931	GLYMA_06G301500
222	2.78	LOC100799349	uncharacterized LOC100799349	100799349	GLYMA_18G010600
223	2.78	LOC100817683	2-oxoglutarate-dependent dioxygenase AOP2	100817683	GLYMA_19G133400
224	2.76	LOC100792973	scarecrow-like protein 27	100792973	GLYMA_01G079500
225	2.75	LOC100802039	putative cobalamin-independent methionine synthase	100802039	GLYMA_19G114500
226	2.75	GER17	germin-like protein 17	100815348	GLYMA_10G139800
227	2.74	EU3	Ni-binding urease accessory protein UreG	547551	GLYMA_08G084800
228	2.74	LOC100500257	protein ENHANCED PSEUDOMONAS SUSCEPTIBILITY 1	100500257	GLYMA_17G152600
229	2.74	LOC100780588	uncharacterized LOC100780588	100780588	GLYMA_18G184600
230	2.74	LOC100784385	aldehyde oxidase GLOX1	100784385	GLYMA_04G026400
231	2.74	LOC100807513	protein argonaute 10	100807513	GLYMA_10G242800
232	2.72	LOC100777555	protein trichome birefringence-like 3	100777555	GLYMA_18G203100
233	2.72	IQD14	protein IQ-DOMAIN 14	100794636	GLYMA_05G028600
234	2.72	LOC100817333	uncharacterized LOC100817333	100817333	GLYMA_04G252600
235	2.71	MT2	malonyltransferase	732644	GLYMA_18G057700
236	2.71	IFS1	isoflavone synthase 1	100037450	GLYMA_07G202300
237	2.71	LOC100795136	flavin-binding monooxygenase family protein	100795136	GLYMA_04G165000
238	2.71	LOC100799029	uncharacterized LOC100799029	100799029	GLYMA_04G184400
239	2.71	LOC100807407	phosphoenolpyruvate carboxylase 2	100807407	GLYMA_06G277500
240	2.7	LOC100784636	thaumatin-like protein	100784636	GLYMA_08G053600
241	2.7	LOC100791560	uncharacterized LOC100791560	100791560	GLYMA_17G233300
242	2.7	LOC100796561	glycine cleavage system H protein 2, mitochondrial	100796561	GLYMA_20G019700
243	2.7	LOC100814503	phosphoglucan phosphatase LSF1, chloroplastic	100814503	GLYMA_19G069800
244	2.68	LOX9	lipoxygenase-9	100127399	GLYMA_07G034800
245	2.68	LOC100306705	Asp/Glu/Hydantoin racemase superfamily protein	100306705	GLYMA_13G363700
246	2.68	LOC100795749	auxin-responsive protein IAA27-like	100795749	GLYMA_08G036400
247	2.68	LOC100801940	probable galacturonosyltransferase 4	100801940	GLYMA_07G269900
248	2.68	LOC100815439	protein ZINC INDUCED FACILITATOR-LIKE 1	100815439	GLYMA_06G313600
249	2.67	LOC100792340	5'-nucleotidase SurE	100792340	GLYMA_11G005100
250	2.67	LOC100792708	glycine cleavage system H protein, mitochondrial-like	100792708	GLYMA_20G019600
251	2.67	LOC100798034	probable esterase PIR7A	100798034	GLYMA_07G118000
252	2.67	LOC100807423	uncharacterized LOC100807423	100807423	GLYMA_14G004800
253	2.65	LOC100527053	pollen_Ole_e_I domain-containing protein	100527053	GLYMA_18G018500
254	2.65	LOC100527588	uncharacterized LOC100527588	100527588	GLYMA_13G326000
255	2.65	LOC100782264	fasciclin-like arabinogalactan protein 15	100782264	GLYMA_12G190700
256	2.65	LOC100793203	flavin-containing monooxygenase FMO GS-OX-like 4	100793203	GLYMA_11G031100
257	2.65	LOC100800603	beta-glucosidase 42	100800603	GLYMA_11G159857v4
258	2.64	LOC100820334	receptor protein kinase-like protein At4g34220	100820334	GLYMA_10G261600
259	2.64	LOC100792499	1,4-alpha-glucan-branching enzyme 1, chloroplastic/amyloplastic	100792499	GLYMA_04G017700
260	2.64	LOC100804406	squalene monooxygenase SE1	100804406	GLYMA_14G090400
261	2.64	LOC100809695	leucine-rich repeat receptor-like protein kinase TDR	100809695	GLYMA_12G006300
262	2.63	LOC100500260	uncharacterized LOC100500260	100500260	GLYMA_07G129900
263	2.63	LOC100778412	methyl-CpG-binding domain-containing protein 13	100778412	GLYMA_16G194400
264	2.63	LOC100794870	glucan endo-1,3-beta-glucosidase 1	100794870	GLYMA_15G108900
265	2.63	LOC100803920	LRR receptor-like serine/threonine-protein kinase FEI 1-like	100803920	GLYMA_17G096500
266	2.63	LOC100815598	COP1-interacting protein 7	100815598	GLYMA_13G279600
267	2.61	GRF15	growth-regulating factor	100781613	GLYMA_15G176500
268	2.61	SOS1	Na+/H+ antiporter	100789429	GLYMA_08G092000
269	2.61	GLYI-7	putative lactoylglutathione lyase	100793089	GLYMA_07G261400
270	2.61	BES1-11	protein BRI1-EMS-SUPPRESSOR 1	100795369	GLYMA_13G266500
271	2.6	LOC100527682	heat stress transcription factor B-4b	100527682	GLYMA_02G278400
272	2.6	NF-YA11	nuclear transcription factor Y subunit A-11	100782085	GLYMA_12G236800
273	2.6	LOC100789197	TORTIFOLIA1-like protein 3	100789197	GLYMA_05G032600
274	2.6	LOC100813860	leucine-rich repeat extensin-like protein 1	100813860	GLYMA_07G243100
275	2.6	LOC100817984	kinesin-like protein KIN-4C	100817984	GLYMA_02G214300
276	2.6	LOC100819611	LRR receptor-like serine/threonine-protein kinase RGI5	100819611	GLYMA_10G220700
277	2.59	LOC100526973	uncharacterized LOC100526973	100526973	GLYMA_05G216100
278	2.59	LOC100783770	WEB family protein At2g38370	100783770	GLYMA_01G131300
279	2.59	LOC100794040	uncharacterized LOC100794040	100794040	GLYMA_18G098400
280	2.59	LOC100794354	transcription factor bHLH25	100794354	GLYMA_15G005000
281	2.59	LOC100816859	calcium-dependent protein kinase 2	100816859	GLYMA_07G260200
282	2.59	LOC100818868	aspartyl protease-like protein	100818868	GLYMA_17G016600
283	2.57	LOC100306573	uncharacterized LOC100306573	100306573	GLYMA_20G183600
284	2.57	GSTU4	tau class glutathione S-transferase	100527381	GLYMA_01G106000
285	2.57	LOC100782243	transcription factor bHLH94	100782243	GLYMA_19G236900
286	2.57	LOC100787967	transcription factor PRE3	100787967	GLYMA_06G191800
287	2.57	LOC100806838	transcription factor bHLH115-like	100806838	GLYMA_12G196700
288	2.57	LOC100819758	L-ascorbate oxidase homolog	100819758	GLYMA_17G012300
289	2.57	DHAR1	DHAR class glutathione S-transferase	100819803	GLYMA_10G291100
290	2.56	PRX2B	peroxidase	547548	GLYMA_07G260300
291	2.56	LOC100499879	thioredoxin H-type	100499879	GLYMA_06G028600
292	2.56	LOC100500325	uncharacterized LOC100500325	100500325	GLYMA_08G230400
293	2.56	LOC100775878	galactoside 2-alpha-L-fucosyltransferase	100775878	GLYMA_06G195900
294	2.56	LOC100799526	obtusifoliol 14-alpha demethylase-like	100799526	GLYMA_03G115300v4
295	2.56	LOC100808526	alpha-xylosidase 1	100808526	GLYMA_01G081300
296	2.54	LOXB1	lipoxygenase	547836	GLYMA_13G347700
297	2.54	HOP1	hsp70-Hsp90 organizing protein 1	547932	GLYMA_17G137700
298	2.54	UGT2	isoflavone 7-O-glucosyltransferase	100775730	GLYMA_16G175300
299	2.54	LOC100788053	alcohol dehydrogenase-like 7	100788053	GLYMA_02G274000
300	2.54	PIP1-8	aquaporin PIP1-8	100791447	GLYMA_11G228000

## Sheet: BAS1
Table S3. Coexpression analysis of GmBAS1 with all soybean genes, and genes overlapped in our GmBGLU family analysis are highlight in red.
new.rank	ave..rank.to.query.loci	Symbol	function.	Entrez.Gene.ID	Other.ID	BGLU.ID
1	21.47	CYP72A67	cytochrome P450 72A15	100801959	GLYMA_08G238100
2	19.69	SGT3	soyasaponin III rhamnosyltransferase	100793463	GLYMA_08G181000
3	19.52	LOC100788506	cellulose synthase-like protein G1	100788506	GLYMA_06G324300
4	16.66	DRR1	disease resistance response protein 1	100305879	GLYMA_11G150400
5	15.72	LOC100810341	trifunctional UDP-glucose 4,6-dehydratase/UDP-4-keto-6-deoxy-D-glucose 3,5-epimerase/UDP-4-keto-L-rhamnose-reductase RHM1	100810341	GLYMA_18G106300
6	15.32	SGT2	soyasapogenol B glucuronide galactosyltransferase	100777250	GLYMA_11G053400
7	15.28	CYP93E1	beta-amyrin and sophoradiol 24-hydroxylase	100037459	GLYMA_08G350800
8	15.2	LOC100816053	UDP-glucosyl transferase 73B2	100816053	GLYMA_02G104600
9	15.1	LOC100306647	dirigent domain-containing protein	100306647	GLYMA_11G150300
10	14.9	KTI-3	kunitz family trypsin and protease inhibitor protein	100170690	GLYMA_16G211700
11	14.79	LOC100789054	protein NRT1/ PTR FAMILY 1.2	100789054	GLYMA_14G138200
12	14.39	LOC100788028	hydroxymethylglutaryl-CoA synthase	100788028	GLYMA_01G215500
13	14.2	LOC100306609	uncharacterized LOC100306609	100306609	GLYMA_02G270200
14	13.22	LOC100815640	beta-amyrin 28-monooxygenase	100815640	GLYMA_08G243600
15	12.89	LOC100782933	malonyl-CoA:anthocyanidin 5-O-glucoside-6''-O-malonyltransferase	100782933	GLYMA_18G258000
16	12.59	LOC100810985	beta-glucosidase 46	100810985	GLYMA_07G258700	GmBGLU13
17	12.07	GT4	glucosyltransferase	732578	GLYMA_07G254600
18	11.54	SG-9	UDP-glycosyltransferase UGT73B4	100793313	GLYMA_16G033700
19	11.23	LOC100796374	cellulose synthase-like protein G1	100796374	GLYMA_04G255400
20	10.9	LOC100810117	soyasapogenol B glucuronide galactosyltransferase-like	100810117	GLYMA_15G221300
21	10.71	LOC100527202	uncharacterized LOC100527202	100527202	GLYMA_15G008800
22	10.11	LOC100802222	cellulose synthase-like protein G2	100802222	GLYMA_11G151800
23	9.71	LOC100817837	uncharacterized LOC100817837	100817837	GLYMA_03G141900
24	9.3	LOC100800329	squalene monooxygenase SE1	100800329	GLYMA_07G185500
25	9.28	SG-3	putative glycosyltransferase UGT91H9	100792112	GLYMA_10G104700
26	8.65	LOC100780167	ABC transporter C family member 14	100780167	GLYMA_15G148500
27	8.46	LOC100785084	phenolic glucoside malonyltransferase 1	100785084	GLYMA_19G030800
28	8.34	LOC100794342	serine carboxypeptidase-like 19-like	100794342	GLYMA_15G090300
29	7.76	LOC100782595	putative hydroxymethylglutaryl-CoA synthase	100782595	GLYMA_11G027000
30	7.69	LOC100820273	UDP-glucose flavonoid 3-O-glucosyltransferase 7	100820273	GLYMA_08G348500
31	7.36	LOC100816551	transcription factor bHLH18	100816551	GLYMA_01G198100
32	7.34	LOC100775672	probable inactive purple acid phosphatase 27-like	100775672	GLYMA_06G170300
33	7.21	VLXB	lipoxygenase L-5	100101853	GLYMA_15G026500
34	7.17	LOX7	lipoxygenase	547860	GLYMA_13G347800
35	7.05	LOC100786761	uncharacterized LOC100786761	100786761	GLYMA_16G172400
36	7.01	CYP72A69	11-oxo-beta-amyrin 30-oxidase	100806730	GLYMA_15G243300
37	6.91	LOC100500136	uncharacterized LOC100500136	100500136	GLYMA_19G211700
38	6.7	KTI-2	kunitz trypsin protease inhibitor	548021	GLYMA_09G155500
39	6.69	VLXC	lipoxygenase	547856	GLYMA_07G006900
40	6.64	LOC112998745	uncharacterized LOC112998745	112998745	GLYMA_13G364800
41	6.57	LOC100782137	farnesyl pyrophosphate synthase 1-like	100782137	GLYMA_15G121400
42	6.44	LOC100776777	acetyl-CoA acetyltransferase, cytosolic 1	100776777	GLYMA_14G004600
43	6.44	LOC100777680	spermidine hydroxycinnamoyl transferase	100777680	GLYMA_08G311600
44	6.37	LOC100790445	11-oxo-beta-amyrin 30-oxidase	100790445	GLYMA_06G238500
45	6.36	LOC100817228	ATP-citrate synthase alpha chain protein 1	100817228	GLYMA_15G267000
46	6.29	LOC100777157	spermidine hydroxycinnamoyl transferase	100777157	GLYMA_08G311500
47	6.26	LOC100787314	ABC transporter C family member 10	100787314	GLYMA_16G172600
48	6.17	LOC100782139	cyprosin	100782139	GLYMA_15G186400
49	6.09	LOC100306640	uncharacterized LOC100306640	100306640	GLYMA_02G242200
50	6.07	LOC100800222	phloretin 4'-O-glucosyltransferase	100800222	GLYMA_18G003100
51	6.05	LOC102663900	spermidine hydroxycinnamoyl transferase	102663900	GLYMA_15G241300
52	5.98	LOC100800990	diphosphomevalonate decarboxylase MVD2, peroxisomal	100800990	GLYMA_20G109900
53	5.94	LOC100808856	squalene monooxygenase SE1	100808856	GLYMA_08G063700
54	5.88	LOC100778376	transcription factor bHLH18	100778376	GLYMA_07G027200
55	5.84	LOC100808752	ABC transporter C family member 4	100808752	GLYMA_19G210700
56	5.8	LOC100783627	protein DETOXIFICATION 29	100783627	GLYMA_18G143700
57	5.8	LOC100809422	transcription factor bHLH18	100809422	GLYMA_08G215500
58	5.77	LOC100778398	beta-amyrin synthase	100778398	GLYMA_08G225800
59	5.66	LOC100818639	transcription factor MYB51	100818639	GLYMA_06G195600
60	5.65	LOC100818443	phosphomevalonate kinase, peroxisomal	100818443	GLYMA_06G127200
61	5.58	LOC547898	Sali3-2	547898	GLYMA_12G217400
62	5.56	LOC100818180	ATP-citrate synthase alpha chain protein 1-like	100818180	GLYMA_02G036300
63	5.54	LOX9	lipoxygenase-9	100127399	GLYMA_07G034800
64	5.52	SG-4	UDP-arabinose glycosyltransferase	100794543	GLYMA_01G046300
65	5.52	LOC100805227	serine carboxypeptidase II-2	100805227	GLYMA_04G155900
66	5.48	LOC547940	squalene synthase	547940	GLYMA_12G038200
67	5.48	LOC100527514	uncharacterized LOC100527514	100527514	GLYMA_03G215100v4
68	5.41	LOC100795779	uncharacterized LOC100795779	100795779	GLYMA_01G186600
69	5.4	LOC100820343	mevalonate kinase-like	100820343	GLYMA_03G239000
70	5.37	LOXB1	lipoxygenase	547836	GLYMA_13G347700
71	5.37	DHAR4	DHAR class glutathione S-transferase	100306061	GLYMA_20G240300
72	5.28	LOC100811237	3-hydroxy-3-methylglutaryl coenzyme A reductase 2-B	100811237	GLYMA_09G196000
73	5.26	LOX10	lipoxygenase-10	100127400	GLYMA_08G189600
74	5.25	LOC100809846	protein NRT1/ PTR FAMILY 1.2	100809846	GLYMA_04G082700
75	5.24	LOC547835	lipoxygenase	547835	GLYMA_07G007000
76	5.24	LOC100788796	cytochrome b5	100788796	GLYMA_03G259600
77	5.06	LOC100779280	spermidine hydroxycinnamoyl transferase	100779280	GLYMA_08G311900
78	5.06	LOC100787121	ATP-citrate synthase alpha chain protein 1	100787121	GLYMA_08G159900
79	5.06	LOC100796815	serine carboxypeptidase-like 27	100796815	GLYMA_16G145300
80	5	LOC100783787	probable 3-beta-hydroxysteroid-Delta(8),Delta(7)-isomerase	100783787	GLYMA_09G186900
81	4.96	LOC100305495	PLAT domain-containing protein	100305495	GLYMA_20G152100
82	4.96	LOC100499779	uncharacterized LOC100499779	100499779	GLYMA_16G202500
83	4.95	LOC100806193	homeobox-leucine zipper protein GLABRA 2	100806193	GLYMA_07G019500
84	4.93	LOC100527052	uncharacterized LOC100527052	100527052	GLYMA_08G215300
85	4.93	LOC100803418	spermidine hydroxycinnamoyl transferase	100803418	GLYMA_18G103500
86	4.91	LOC100782939	auxilin-like protein 1	100782939	GLYMA_11G071000
87	4.82	LOC100784778	linoleate 9S-lipoxygenase-4	100784778	GLYMA_05G098600
88	4.81	LOC100804807	ABC transporter C family member 14	100804807	GLYMA_09G044500
89	4.8	LOC100797338	soyasaponin III rhamnosyltransferase-like	100797338	GLYMA_15G051400
90	4.78	LOC100802459	linoleate 9S-lipoxygenase 1	100802459	GLYMA_07G034900
91	4.74	LOC100137082	dihydroflavonol reductase	100137082	GLYMA_18G057900
92	4.74	LOC100776472	protein NRT1/ PTR FAMILY 2.13	100776472	GLYMA_01G041400
93	4.74	LOC100808530	SET domain-containing protein	100808530	GLYMA_01G148700
94	4.69	LOC100306380	uncharacterized LOC100306380	100306380	GLYMA_19G258500
95	4.67	LOC100788434	spermidine hydroxycinnamoyl transferase	100788434	GLYMA_18G104000
96	4.62	LOC100783005	UDP-glycosyltransferase 79B3	100783005	GLYMA_06G235000
97	4.62	LOC100802347	farnesyl pyrophosphate synthase 1	100802347	GLYMA_09G015600
98	4.59	LOC100806214	linoleate 9S-lipoxygenase-4-like	100806214	GLYMA_16G096200
99	4.58	LOC547931	beta-amylase	547931	GLYMA_06G301500
100	4.55	LOC100794318	serine carboxypeptidase-like 51	100794318	GLYMA_13G321700
101	4.54	LOC100804747	putative BPI/LBP family protein At1g04970	100804747	GLYMA_14G017900
102	4.52	LOC100779634	putative pterin-4-alpha-carbinolamine dehydratase-like	100779634	GLYMA_08G123200
103	4.49	LOC100780795	phenolic glucoside malonyltransferase 1-like	100780795	GLYMA_19G030700
104	4.48	LOC100500551	putative aspartic proteinase	100500551	GLYMA_09G079900
105	4.45	LOC100794040	uncharacterized LOC100794040	100794040	GLYMA_18G098400
106	4.44	LOC100818471	U-box domain-containing protein 35	100818471	GLYMA_07G001400
107	4.43	LOC100787483	UDP-glycosyltransferase 74G1	100787483	GLYMA_16G158100
108	4.4	LOC547669	acid phosphatase	547669	GLYMA_08G200200
109	4.38	LOC547541	SRPBCC domain-containing protein	547541	GLYMA_08G230100
110	4.37	LOC100804953	transcription factor bHLH25-like	100804953	GLYMA_07G027400
111	4.33	LOC100794650	dnaJ homolog subfamily B member 4-like	100794650	GLYMA_13G235400
112	4.33	LOC100815480	3-hydroxy-3-methylglutaryl-coenzyme A reductase 3	100815480	GLYMA_16G113000
113	4.29	LOC100789243	7-deoxyloganetin glucosyltransferase	100789243	GLYMA_15G234700
114	4.26	LOC100803358	linoleate 9S-lipoxygenase	100803358	GLYMA_15G026400
115	4.16	GLYI-7	putative lactoylglutathione lyase	100793089	GLYMA_07G261400
116	4.16	LOC100805334	lachrymatory-factor synthase	100805334	GLYMA_01G009200
117	4.14	LOC100791780	soyasapogenol B glucuronide galactosyltransferase-like protein	100791780	GLYMA_18G208300
118	4.14	LOC100797468	argininosuccinate synthase, chloroplastic	100797468	GLYMA_05G046900v4
119	4.14	LOC100804763	dnaJ protein homolog 1	100804763	GLYMA_15G077900
120	4.12	LOC100499724	FTCD_N superfamily protein	100499724	GLYMA_02G127600
121	4.11	LOC100815779	protein COBRA	100815779	GLYMA_06G205400
122	4.03	LOC100780060	auxin response factor 9	100780060	GLYMA_18G184500
123	4.03	LOC100802862	transcription factor bHLH18	100802862	GLYMA_17G155900
124	4.01	LOC100814157	cytochrome P450 71D11	100814157	GLYMA_20G007100
125	3.99	LOC100793405	2-alkenal reductase (NADP(+)-dependent)	100793405	GLYMA_12G193500
126	3.96	LOC100798871	pyridoxaL 5'-phosphate dependent enzymes class IV superfamily protein	100798871	GLYMA_12G226400
127	3.96	LOC100817333	uncharacterized LOC100817333	100817333	GLYMA_04G252600
128	3.94	LOC100810544	beta-amyrin synthase	100810544	GLYMA_03G121500
129	3.93	LOC100782951	(RS)-norcoclaurine 6-O-methyltransferase-like	100782951	GLYMA_11G256500
130	3.9	LOC100815135	abscisic acid 8'-hydroxylase CYP707A1	100815135	GLYMA_17G242200
131	3.89	LOC100306201	uncharacterized LOC100306201	100306201	GLYMA_15G217100
132	3.82	LOC100796717	glucose-1-phosphate adenylyltransferase large subunit 1	100796717	GLYMA_04G011900
133	3.74	LOC100799029	uncharacterized LOC100799029	100799029	GLYMA_04G184400
134	3.73	LOC100798150	probable alpha-mannosidase At5g13980	100798150	GLYMA_04G200900
135	3.73	LOC100808621	transmembrane protein 184C	100808621	GLYMA_12G147700
136	3.71	LOC100792035	bark storage protein A	100792035	GLYMA_07G083700
137	3.7	LOC100775983	squalene synthase 2	100775983	GLYMA_11G112000
138	3.68	CHI1B1	chalcone--flavonone isomerase 1B-1	732545	GLYMA_20G241600
139	3.67	LOC547735	3-ketoacyl-CoA thiolase	547735	GLYMA_20G009100
140	3.67	LOC100775267	transcription repressor MYB6	100775267	GLYMA_04G166900
141	3.66	LOC106798389	linoleate 9S-lipoxygenase-4-like	106798389	GLYMA_04G105900v4
142	3.64	LOC100786956	3-hydroxy-3-methylglutaryl coenzyme A reductase 1	100786956	GLYMA_01G156700
143	3.56	LOC100500410	uncharacterized LOC100500410	100500410	GLYMA_02G016900
144	3.56	LOC100781523	linoleate 9S-lipoxygenase-4-like	100781523
145	3.56	LOC100803041	berberine bridge enzyme-like 8	100803041	GLYMA_09G028100
146	3.56	LOC100805158	transmembrane 9 superfamily member 11	100805158	GLYMA_09G096700
147	3.55	LOC100789930	putative 3-ketoacyl-CoA thiolase 2	100789930	GLYMA_07G180100
148	3.53	ANN11	annexin D4-like	100796623	GLYMA_15G238400
149	3.52	LOC100792205	bark storage protein A-like	100792205	GLYMA_06G084200
150	3.51	LOC102667706	uncharacterized LOC102667706	102667706
151	3.48	CYP74A1	allene oxide synthase, chloroplastic-like	100801764	GLYMA_07G162900
152	3.48	LOC121175161	uncharacterized LOC121175161	121175161
153	3.46	LOC100798034	probable esterase PIR7A	100798034	GLYMA_07G118000
154	3.46	LOC100802880	leucine-rich repeat receptor-like serine/threonine-protein kinase RGI4	100802880	GLYMA_18G073600
155	3.45	LOC100800659	alpha-1,4 glucan phosphorylase L isozyme, chloroplastic/amyloplastic	100800659	GLYMA_13G057800
156	3.45	LOC100804350	peroxidase 51-like	100804350	GLYMA_11G049600
157	3.44	ALDH2C4	aldehyde dehydrogenase family 2 member C4	100783920	GLYMA_07G087500
158	3.4	LOC100037476	granule-bound starch synthase	100037476	GLYMA_07G049900
159	3.4	LOC100820115	vacuolar-sorting receptor 1	100820115	GLYMA_01G242800
160	3.38	LOC100818121	uncharacterized LOC100818121	100818121	GLYMA_15G015800
161	3.35	LOC100780822	serine carboxypeptidase-like 50	100780822	GLYMA_20G015100v4
162	3.34	LOC100811703	SNF2 domain-containing protein CLASSY 1	100811703	GLYMA_U027200
163	3.33	LOC100815532	formin-like protein 2	100815532	GLYMA_02G139500
164	3.29	LOC100802653	uncharacterized LOC100802653	100802653	GLYMA_07G079500
165	3.27	LOC100776063	putative nucleotidase	100776063	GLYMA_07G125900
166	3.27	LOC100798975	galactose mutarotase	100798975	GLYMA_09G239800
167	3.27	AOC6	allene oxide cyclase 4, chloroplastic-like	100805194	GLYMA_18G280900
168	3.27	LOC100815007	phospholipase A1-Igamma1, chloroplastic	100815007	GLYMA_03G159000
169	3.27	LOC100820334	receptor protein kinase-like protein At4g34220	100820334	GLYMA_10G261600
170	3.27	CHI1A	chalcone--flavonone isomerase 1A	547602	GLYMA_20G241500
171	3.26	LOC100813521	mechanosensitive ion channel protein 10	100813521	GLYMA_16G105100
172	3.24	LOC100305456	TIR-NBS-LRR type disease resistance protein	100305456	GLYMA_06G261400
173	3.24	LOC100806688	disease resistance protein RPP2B	100806688	GLYMA_06G261500
174	3.24	LOC100807224	anthocyanidin 3-O-glucosyltransferase 7	100807224	GLYMA_13G255800
175	3.23	IFS1	isoflavone synthase 1	100037450	GLYMA_07G202300
176	3.23	LOC100777374	acyl-CoA--sterol O-acyltransferase 1	100777374	GLYMA_09G010200
177	3.23	LOC100811719	P34 probable thiol protease-like	100811719	GLYMA_08G116900
178	3.2	LOC100790638	7-deoxyloganetin glucosyltransferase	100790638	GLYMA_14G175800
179	3.2	LOC100813764	probably inactive leucine-rich repeat receptor-like protein kinase At3g28040	100813764	GLYMA_18G284100
180	3.2	LOC100817316	MYB-like transcription factor 4	100817316	GLYMA_19G214900
181	3.19	DHAR1	DHAR class glutathione S-transferase	100819803	GLYMA_10G291100
182	3.18	SOMT-9	O-methyltransferase SOMT-9	100305498	GLYMA_17G171100
183	3.18	LOC100798193	cellulose synthase A catalytic subunit 1 [UDP-forming]	100798193	GLYMA_06G069600
184	3.16	LOC100807180	uncharacterized LOC100807180	100807180	GLYMA_04G081400
185	3.15	LOC100779176	hydroquinone glucosyltransferase	100779176	GLYMA_03G104700
186	3.15	GLYI-10	putative lactoylglutathione lyase	100794901	GLYMA_09G004300
187	3.15	LOC100798368	lachrymatory-factor synthase	100798368	GLYMA_06G087200
188	3.14	LOC100792107	spermidine synthase 1-like	100792107	GLYMA_02G033900
189	3.14	LOC100802730	phosphoglucomutase, chloroplastic	100802730	GLYMA_10G241000
190	3.12	LOC121175239	uncharacterized LOC121175239	121175239
191	3.09	FLS1	flavonol synthase	778157	GLYMA_13G082300
192	3.09	LOC100787507	flavonoid 3'-monooxygenase CYP75B137	100787507	GLYMA_17G134200
193	3.08	LOC100797294	coumaroyl-CoA:anthocyanidin 3-O-glucoside-6''-O-coumaroyltransferase 1	100797294	GLYMA_13G302300
194	3.08	LOC100813036	NADP-dependent alkenal double bond reductase P2-like	100813036	GLYMA_18G298200
195	3.07	LOC100527444	uncharacterized LOC100527444	100527444	GLYMA_13G309600
196	3.07	LOC100776827	probable polygalacturonase	100776827	GLYMA_09G256100
197	3.07	LOC100802752	glucomannan 4-beta-mannosyltransferase 2	100802752	GLYMA_11G189600
198	3.07	LOC100804044	4-coumarate--CoA ligase-like 9	100804044	GLYMA_06G171900
199	3.07	LOC100804829	peroxidase 15-like protein	100804829	GLYMA_09G022400
200	3.05	EXP1	expansin 1	548040	GLYMA_17G260400
201	3.04	LOC100775641	trifunctional UDP-glucose 4,6-dehydratase/UDP-4-keto-6-deoxy-D-glucose 3,5-epimerase/UDP-4-keto-L-rhamnose-reductase RHM1	100775641	GLYMA_12G234300
202	3.04	LOC100778578	cyclin-D1-1	100778578	GLYMA_08G291000
203	3.04	LOC100783078	isopentenyl-diphosphate Delta-isomerase I	100783078	GLYMA_09G250200
204	3.04	LOC100808529	dirigent family protein	100808529	GLYMA_01G127400
205	3.04	LOC100808547	subtilisin-like serine-protease S	100808547	GLYMA_09G195100
206	3.01	LOC100795186	pathogenesis-related thaumatin-like protein 3.5	100795186	GLYMA_06G023900
207	3	LOC100783654	uncharacterized LOC100783654	100783654	GLYMA_03G026000
208	2.98	LOC100799088	auxin response factor 9	100799088	GLYMA_07G134800
209	2.98	LOC100807796	LL-diaminopimelate aminotransferase, chloroplastic	100807796	GLYMA_08G063500
210	2.97	LOC100499743	alcohol dehydrogenase class-3	100499743	GLYMA_03G168700
211	2.97	LOC100797579	putative ureidoglycolate amidohydrolase	100797579	GLYMA_10G184900
212	2.96	LOC100775617	disease resistance-responsive (dirigent-like) family protein	100775617	GLYMA_03G044300
213	2.96	LOC100810258	allantoinase	100810258	GLYMA_13G240600
214	2.93	PAP3	purple acid phosphatase-like protein	547708	GLYMA_17G109400
215	2.93	LOC100782334	sec14p-like lipid-binding domain-containing protein	100782334	GLYMA_16G140300
216	2.93	LOC100797904	phospholipase A2 homolog 3-like	100797904	GLYMA_01G002400
217	2.9	LOC100500182	uncharacterized LOC100500182	100500182	GLYMA_10G017400
218	2.9	IMT1	myo-inositol-O-methyltransferase	100805999	GLYMA_06G137100
219	2.9	LOC100812759	36.4 kDa proline-rich protein	100812759	GLYMA_13G160400
220	2.9	LOC100820096	phototropin-2	100820096	GLYMA_08G264900
221	2.89	LOC100793066	scarecrow-like protein 14	100793066	GLYMA_13G337200
222	2.89	LOC100814510	embryogenesis-associated protein EMB8	100814510	GLYMA_20G177000
223	2.87	LOC100786381	trans-cinnamate:CoA ligase, peroxisomal	100786381	GLYMA_14G209600
224	2.86	LOC100788128	transcription factor bHLH18	100788128	GLYMA_05G110900
225	2.86	LOC100809005	protein STICHEL-like 3	100809005	GLYMA_13G226500
226	2.86	LOC100813542	peroxisomal fatty acid beta-oxidation multifunctional protein MFP2	100813542	GLYMA_17G027600
227	2.85	LOC100797666	random slug protein 5-like	100797666	GLYMA_06G163500
228	2.83	CHS13	chalcone synthase 13	100775264	GLYMA_19G105100
229	2.82	LOC100781043	tubulin beta-1 chain-like	100781043	GLYMA_14G219300
230	2.82	LOC100784427	glucan endo-1,3-beta-glucosidase	100784427	GLYMA_13G262400
231	2.82	LOC100784675	alpha-latrotoxin-Lhe1a	100784675	GLYMA_02G178250v4
232	2.82	LOC100814459	spermidine hydroxycinnamoyl transferase	100814459	GLYMA_10G060700
233	2.81	LOC547820	31 kDa protein	547820	GLYMA_08G200100
234	2.81	SLR1	auxin-induced protein ali50	547949	GLYMA_10G180100
235	2.81	LOC100776443	ABC transporter C family member 3	100776443	GLYMA_08G326600
236	2.81	LOC100793768	quinone oxidoreductase 1	100793768	GLYMA_12G241100
237	2.79	LOC100787580	beta-amylase	100787580	GLYMA_12G102900
238	2.79	LOC100788580	membrane protein of ER body-like protein	100788580	GLYMA_02G220500
239	2.79	LOC100790510	prostatic spermine-binding protein	100790510	GLYMA_17G107800
240	2.79	LOC100799847	reticulon-like protein B21	100799847	GLYMA_17G074600
241	2.79	LOC100800024	CRAL-TRIO domain-containing protein C23B6.04c-like	100800024	GLYMA_02G057200
242	2.79	LOC100800519	berberine bridge enzyme-like 13	100800519	GLYMA_08G080700
243	2.78	LOC100811209	kunitz trypsin inhibitor 5	100811209	GLYMA_16G211800
244	2.78	EU3	Ni-binding urease accessory protein UreG	547551	GLYMA_08G084800
245	2.76	LOC100305905	PLAT superfamily protein	100305905	GLYMA_08G137000
246	2.76	LOC100780077	phospholipase A1 PLIP1, chloroplastic	100780077	GLYMA_03G256900
247	2.76	LOC100784833	nucleoside-triphosphatase	100784833	GLYMA_16G043400
248	2.76	LOC100813330	7-deoxyloganetin glucosyltransferase	100813330	GLYMA_15G051300
249	2.76	MIPS4	inositol-3-phosphate synthase	100819908	GLYMA_08G138200
250	2.75	LOC100305838	uncharacterized LOC100305838	100305838	GLYMA_12G017100
251	2.74	LOC547962	cyclin-dependent kinase inhibitor 7	547962	GLYMA_17G175700
252	2.74	LOC100527141	NDPk domain-containing protein	100527141	GLYMA_08G022500
253	2.74	LOC100777180	nudix hydrolase 23, chloroplastic	100777180	GLYMA_09G111000
254	2.72	LOC100804898	serine/threonine-protein kinase Nek2	100804898	GLYMA_20G224100
255	2.71	LOC100776011	L-ascorbate oxidase	100776011	GLYMA_20G051900
256	2.71	LOC100781643	bifunctional dTDP-4-dehydrorhamnose 3,5-epimerase/dTDP-4-dehydrorhamnose reductase	100781643	GLYMA_17G132500
257	2.71	LOC100786744	beta-xylosidase/alpha-L-arabinofuranosidase 2	100786744	GLYMA_08G074700
258	2.71	PIP1-8	aquaporin PIP1-8	100791447	GLYMA_11G228000
259	2.71	LOC100809085	uncharacterized LOC100809085	100809085	GLYMA_09G195300
260	2.71	LOC100811402	malate dehydrogenase, cytoplasmic-like	100811402	GLYMA_10G006500
261	2.7	FAD3A	microsomal omega-3-fatty acid desaturase	547715	GLYMA_14G194300
262	2.7	LOC100781212	acyl-protein thioesterase 2	100781212	GLYMA_13G363000
263	2.7	LOC100790717	tetratricopeptide repeat-containing protein	100790717	GLYMA_02G004400
264	2.7	LOC100792973	scarecrow-like protein 27	100792973	GLYMA_01G079500
265	2.68	LOC100802706	hemerythrin/HHE Fe-binding domain-containing E3 ligase-like	100802706	GLYMA_17G096900
266	2.68	LOC100809888	transcription factor bHLH25	100809888	GLYMA_13G368700
267	2.68	LOC100813492	jasmonoyl--L-amino acid synthetase JAR4	100813492	GLYMA_07G057900
268	2.68	LOC100814903	probable disease resistance protein At4g27220	100814903	GLYMA_06G256300
269	2.68	LOC100819758	L-ascorbate oxidase homolog	100819758	GLYMA_17G012300
270	2.67	R1	cysteine proteinase inhibitor	548091
271	2.67	LOC100782799	alpha,alpha-trehalose-phosphate synthase [UDP-forming] 5	100782799	GLYMA_20G120300
272	2.67	LOC100809843	GRF1-interacting factor 1	100809843	GLYMA_19G246600
273	2.64	LOC100775183	uncharacterized LOC100775183	100775183	GLYMA_16G059500
274	2.64	LOC100780588	uncharacterized LOC100780588	100780588	GLYMA_18G184600
275	2.63	FAD3B	omega-3 fatty acid desaturase, endoplasmic reticulum	100037456	GLYMA_02G227200
276	2.63	LOC100800269	linoleate 9S-lipoxygenase-4-like	100800269	GLYMA_09G113650v4
277	2.63	LOC100808508	nitrile-specifier protein 5	100808508	GLYMA_08G169800
278	2.63	CHR5	chalcone reductase CHR5	100820161	GLYMA_18G285800
279	2.61	LOC100785593	diphosphomevalonate decarboxylase MVD2, peroxisomal	100785593	GLYMA_10G279800
280	2.61	LOC100801336	protein DETOXIFICATION 14	100801336	GLYMA_20G123400
281	2.61	LOC100804353	amino acid transporter AVT1I	100804353	GLYMA_11G166900
282	2.61	LOC100809798	membrane bound O-acyl transferase domain-containing protein	100809798	GLYMA_02G296000
283	2.61	LOC100813574	chromodomain-helicase-DNA-binding protein 8	100813574	GLYMA_03G181800
284	2.61	LOC100815188	protein NRT1/ PTR FAMILY 5.1	100815188	GLYMA_11G235200
285	2.61	LOC100816809	linamarin synthase 1	100816809	GLYMA_20G057500
286	2.6	LOC100527506	putative GDSL/SGNH-like acyl-esterase family protein	100527506	GLYMA_18G279800
287	2.6	LOC100800801	(R,S)-reticuline 7-O-methyltransferase	100800801	GLYMA_12G109800
288	2.6	LOC100809400	L-galactose dehydrogenase	100809400	GLYMA_08G064100
289	2.6	LOC100811620	NAD(P)H-quinone oxidoreductase subunit N, chloroplastic	100811620	GLYMA_18G049600
290	2.6	LOC100817521	alcohol dehydrogenase-like 7	100817521	GLYMA_20G050300
291	2.59	CYP11	peptidyl-prolyl cis-trans isomerase CYP11	100306275	GLYMA_19G249000
292	2.59	LOC100780455	type IV inositol polyphosphate 5-phosphatase 3	100780455	GLYMA_20G170500
293	2.59	LOC100794177	CDPK-related kinase 5	100794177	GLYMA_01G184300
294	2.57	LOC100788395	probable ADP-ribosylation factor GTPase-activating protein AGD13-like	100788395	GLYMA_09G117100
295	2.57	LOC100797124	ABC transporter B family member 19	100797124	GLYMA_13G063700
296	2.57	LOC100806078	transcription factor NAI1	100806078	GLYMA_18G246000
297	2.57	LOC100807356	protein TIFY 10A	100807356	GLYMA_04G013800
298	2.57	LOC100819978	pectin acetylesterase 3	100819978	GLYMA_03G225400
299	2.56	LOC100784336	ABC transporter C family member 10	100784336	GLYMA_10G227300
300	2.56	LOC100802062	primary amine oxidase	100802062	GLYMA_20G145200

## Sheet: CYP72A61
Table S4. Coexpression analysis of GmCYP72A61 with all soybean genes, and genes overlapped in our GmBGLU family analysis are highlight in red.
new.rank	ave..rank.to.query.loci	Symbol	function.	Entrez.Gene.ID	Other.ID	BGLU.ID
1	23.83	LOC100788506	cellulose synthase-like protein G1	100788506	GLYMA_06G324300
2	23.33	SGT3	soyasaponin III rhamnosyltransferase	100793463	GLYMA_08G181000
3	21.95	CYP93E1	beta-amyrin and sophoradiol 24-hydroxylase	100037459	GLYMA_08G350800
4	21.47	AMS1	beta-amyrin synthase	547702	GLYMA_07G001300
5	21.23	LOC100816053	UDP-glucosyl transferase 73B2	100816053	GLYMA_02G104600
6	20.64	DRR1	disease resistance response protein 1	100305879	GLYMA_11G150400
7	19.74	KTI-3	kunitz family trypsin and protease inhibitor protein	100170690	GLYMA_16G211700
8	19.36	LOC100782933	malonyl-CoA:anthocyanidin 5-O-glucoside-6''-O-malonyltransferase	100782933	GLYMA_18G258000
9	17.53	LOC100306647	dirigent domain-containing protein	100306647	GLYMA_11G150300
10	16.09	LOC100789054	protein NRT1/ PTR FAMILY 1.2	100789054	GLYMA_14G138200
11	16.08	SGT2	soyasapogenol B glucuronide galactosyltransferase	100777250	GLYMA_11G053400
12	15.78	LOC100810341	trifunctional UDP-glucose 4,6-dehydratase/UDP-4-keto-6-deoxy-D-glucose 3,5-epimerase/UDP-4-keto-L-rhamnose-reductase RHM1	100810341	GLYMA_18G106300
13	14.73	LOC100306609	uncharacterized LOC100306609	100306609	GLYMA_02G270200
14	14.58	SG-3	putative glycosyltransferase UGT91H9	100792112	GLYMA_10G104700
15	12.99	LOC100817837	uncharacterized LOC100817837	100817837	GLYMA_03G141900
16	12.63	SG-9	UDP-glycosyltransferase UGT73B4	100793313	GLYMA_16G033700
17	12.57	LOC100802222	cellulose synthase-like protein G2	100802222	GLYMA_11G151800
18	12.47	GT4	glucosyltransferase	732578	GLYMA_07G254600
19	12.4	LOC100788028	hydroxymethylglutaryl-CoA synthase	100788028	GLYMA_01G215500
20	12.39	LOC100815640	beta-amyrin 28-monooxygenase	100815640	GLYMA_08G243600
21	11.49	LOC100527202	uncharacterized LOC100527202	100527202	GLYMA_15G008800
22	11.19	LOC100796374	cellulose synthase-like protein G1	100796374	GLYMA_04G255400
23	10.92	LOC100820273	UDP-glucose flavonoid 3-O-glucosyltransferase 7	100820273	GLYMA_08G348500
24	10.85	LOC100810985	beta-glucosidase 46	100810985	GLYMA_07G258700	GmBGLU13
25	10.2	LOC100810117	soyasapogenol B glucuronide galactosyltransferase-like	100810117	GLYMA_15G221300
26	9.48	LOC100800329	squalene monooxygenase SE1	100800329	GLYMA_07G185500
27	9.06	CYP72A69	11-oxo-beta-amyrin 30-oxidase	100806730	GLYMA_15G243300
28	8.96	LOC100790445	11-oxo-beta-amyrin 30-oxidase	100790445	GLYMA_06G238500
29	8.57	KTI-2	kunitz trypsin protease inhibitor	548021	GLYMA_09G155500
30	8.56	LOC100785084	phenolic glucoside malonyltransferase 1	100785084	GLYMA_19G030800
31	8.2	LOC100777680	spermidine hydroxycinnamoyl transferase	100777680	GLYMA_08G311600
32	8.12	LOC112998745	uncharacterized LOC112998745	112998745	GLYMA_13G364800
33	7.69	LOC100780167	ABC transporter C family member 14	100780167	GLYMA_15G148500
34	7.68	LOC100306640	uncharacterized LOC100306640	100306640	GLYMA_02G242200
35	7.54	LOC100500136	uncharacterized LOC100500136	100500136	GLYMA_19G211700
36	7.09	LOC100783787	probable 3-beta-hydroxysteroid-Delta(8),Delta(7)-isomerase	100783787	GLYMA_09G186900
37	7.06	LOC100808530	SET domain-containing protein	100808530	GLYMA_01G148700
38	6.94	LOC100782595	putative hydroxymethylglutaryl-CoA synthase	100782595	GLYMA_11G027000
39	6.9	LOC100808856	squalene monooxygenase SE1	100808856	GLYMA_08G063700
40	6.72	LOC100794342	serine carboxypeptidase-like 19-like	100794342	GLYMA_15G090300
41	6.64	LOC100816551	transcription factor bHLH18	100816551	GLYMA_01G198100
42	6.62	LOC100809422	transcription factor bHLH18	100809422	GLYMA_08G215500
43	6.53	LOC547898	Sali3-2	547898	GLYMA_12G217400
44	6.51	LOC100817228	ATP-citrate synthase alpha chain protein 1	100817228	GLYMA_15G267000
45	6.47	LOC100811237	3-hydroxy-3-methylglutaryl coenzyme A reductase 2-B	100811237	GLYMA_09G196000
46	6.42	LOC100805227	serine carboxypeptidase II-2	100805227	GLYMA_04G155900
47	6.4	LOC100775672	probable inactive purple acid phosphatase 27-like	100775672	GLYMA_06G170300
48	6.32	LOC100787483	UDP-glycosyltransferase 74G1	100787483	GLYMA_16G158100
49	6.29	LOC100782939	auxilin-like protein 1	100782939	GLYMA_11G071000
50	6.28	LOC100786761	uncharacterized LOC100786761	100786761	GLYMA_16G172400
51	6.26	LOC100818639	transcription factor MYB51	100818639	GLYMA_06G195600
52	6.26	LOC100800222	phloretin 4'-O-glucosyltransferase	100800222	GLYMA_18G003100
53	6.21	LOC100783627	protein DETOXIFICATION 29	100783627	GLYMA_18G143700
54	6.18	LOC100818443	phosphomevalonate kinase, peroxisomal	100818443	GLYMA_06G127200
55	6.16	LOC100782137	farnesyl pyrophosphate synthase 1-like	100782137	GLYMA_15G121400
56	6.14	LOC100527514	uncharacterized LOC100527514	100527514	GLYMA_03G215100v4
57	6.1	LOC547835	lipoxygenase	547835	GLYMA_07G007000
58	6.1	LOC100800990	diphosphomevalonate decarboxylase MVD2, peroxisomal	100800990	GLYMA_20G109900
59	6	LOX7	lipoxygenase	547860	GLYMA_13G347800
60	5.99	LOC102663900	spermidine hydroxycinnamoyl transferase	102663900	GLYMA_15G241300
61	5.94	LOC100809846	protein NRT1/ PTR FAMILY 1.2	100809846	GLYMA_04G082700
62	5.89	LOC100808752	ABC transporter C family member 4	100808752	GLYMA_19G210700
63	5.8	LOC100777157	spermidine hydroxycinnamoyl transferase	100777157	GLYMA_08G311500
64	5.8	LOC100788434	spermidine hydroxycinnamoyl transferase	100788434	GLYMA_18G104000
65	5.77	LOC100782951	(RS)-norcoclaurine 6-O-methyltransferase-like	100782951	GLYMA_11G256500
66	5.74	LOC100803418	spermidine hydroxycinnamoyl transferase	100803418	GLYMA_18G103500
67	5.73	LOC100779280	spermidine hydroxycinnamoyl transferase	100779280	GLYMA_08G311900
68	5.73	LOC100787121	ATP-citrate synthase alpha chain protein 1	100787121	GLYMA_08G159900
69	5.63	LOC100305495	PLAT domain-containing protein	100305495	GLYMA_20G152100
70	5.61	VLXB	lipoxygenase L-5	100101853	GLYMA_15G026500
71	5.54	SG-4	UDP-arabinose glycosyltransferase	100794543	GLYMA_01G046300
72	5.52	LOC100820343	mevalonate kinase-like	100820343	GLYMA_03G239000
73	5.5	LOX10	lipoxygenase-10	100127400	GLYMA_08G189600
74	5.47	LOC100787314	ABC transporter C family member 10	100787314	GLYMA_16G172600
75	5.45	LOC100527052	uncharacterized LOC100527052	100527052	GLYMA_08G215300
76	5.44	VLXC	lipoxygenase	547856	GLYMA_07G006900
77	5.41	LOC100776777	acetyl-CoA acetyltransferase, cytosolic 1	100776777	GLYMA_14G004600
78	5.41	LOC100778376	transcription factor bHLH18	100778376	GLYMA_07G027200
79	5.41	LOC100795779	uncharacterized LOC100795779	100795779	GLYMA_01G186600
80	5.39	LOC100306380	uncharacterized LOC100306380	100306380	GLYMA_19G258500
81	5.36	LOC100782139	cyprosin	100782139	GLYMA_15G186400
82	5.21	LOC100815480	3-hydroxy-3-methylglutaryl-coenzyme A reductase 3	100815480	GLYMA_16G113000
83	5.14	LOC100804807	ABC transporter C family member 14	100804807	GLYMA_09G044500
84	5.07	LOC100499779	uncharacterized LOC100499779	100499779	GLYMA_16G202500
85	5.06	LOX9	lipoxygenase-9	100127399	GLYMA_07G034800
86	4.88	LOC100499724	FTCD_N superfamily protein	100499724	GLYMA_02G127600
87	4.84	LOC547931	beta-amylase	547931	GLYMA_06G301500
88	4.81	LOXB1	lipoxygenase	547836	GLYMA_13G347700
89	4.8	LOC100796815	serine carboxypeptidase-like 27	100796815	GLYMA_16G145300
90	4.78	LOC100804953	transcription factor bHLH25-like	100804953	GLYMA_07G027400
91	4.78	LOC100791780	soyasapogenol B glucuronide galactosyltransferase-like protein	100791780	GLYMA_18G208300
92	4.75	LOC100815532	formin-like protein 2	100815532	GLYMA_02G139500
93	4.73	LOC100802862	transcription factor bHLH18	100802862	GLYMA_17G155900
94	4.7	LOC100817333	uncharacterized LOC100817333	100817333	GLYMA_04G252600
95	4.7	LOC100037476	granule-bound starch synthase	100037476	GLYMA_07G049900
96	4.69	LOC100788796	cytochrome b5	100788796	GLYMA_03G259600
97	4.69	GLYI-10	putative lactoylglutathione lyase	100794901	GLYMA_09G004300
98	4.69	LOC100800659	alpha-1,4 glucan phosphorylase L isozyme, chloroplastic/amyloplastic	100800659	GLYMA_13G057800
99	4.66	LOC547940	squalene synthase	547940	GLYMA_12G038200
100	4.64	LOC100784778	linoleate 9S-lipoxygenase-4	100784778	GLYMA_05G098600
101	4.59	LOC100797294	coumaroyl-CoA:anthocyanidin 3-O-glucoside-6''-O-coumaroyltransferase 1	100797294	GLYMA_13G302300
102	4.49	LOC100794650	dnaJ homolog subfamily B member 4-like	100794650	GLYMA_13G235400
103	4.47	CHI1B1	chalcone--flavonone isomerase 1B-1	732545	GLYMA_20G241600
104	4.45	DHAR4	DHAR class glutathione S-transferase	100306061	GLYMA_20G240300
105	4.41	LOC100802347	farnesyl pyrophosphate synthase 1	100802347	GLYMA_09G015600
106	4.38	LOC100778398	beta-amyrin synthase	100778398	GLYMA_08G225800
107	4.38	LOC100793405	2-alkenal reductase (NADP(+)-dependent)	100793405	GLYMA_12G193500
108	4.38	LOC100794318	serine carboxypeptidase-like 51	100794318	GLYMA_13G321700
109	4.36	LOC100806193	homeobox-leucine zipper protein GLABRA 2	100806193	GLYMA_07G019500
110	4.3	GLYI-7	putative lactoylglutathione lyase	100793089	GLYMA_07G261400
111	4.29	LOC100797338	soyasaponin III rhamnosyltransferase-like	100797338	GLYMA_15G051400
112	4.26	LOC100806214	linoleate 9S-lipoxygenase-4-like	100806214	GLYMA_16G096200
113	4.25	LOC100777962	biotin carboxyl carrier protein of acetyl-CoA carboxylase 2, chloroplastic-like	100777962	GLYMA_19G028800
114	4.22	LOC547669	acid phosphatase	547669	GLYMA_08G200200
115	4.21	LOC547541	SRPBCC domain-containing protein	547541	GLYMA_08G230100
116	4.11	LOC100818180	ATP-citrate synthase alpha chain protein 1-like	100818180	GLYMA_02G036300
117	4.08	LOC100804747	putative BPI/LBP family protein At1g04970	100804747	GLYMA_14G017900
118	4.08	LOC100306230	uncharacterized LOC100306230	100306230	GLYMA_10G130200
119	4.07	LOC100802730	phosphoglucomutase, chloroplastic	100802730	GLYMA_10G241000
120	4.04	LOC100814157	cytochrome P450 71D11	100814157	GLYMA_20G007100
121	4.04	LOC100137082	dihydroflavonol reductase	100137082	GLYMA_18G057900
122	4.04	LOC100776472	protein NRT1/ PTR FAMILY 2.13	100776472	GLYMA_01G041400
123	4.01	LOC100811209	kunitz trypsin inhibitor 5	100811209	GLYMA_16G211800
124	4.01	LOC100820334	receptor protein kinase-like protein At4g34220	100820334	GLYMA_10G261600
125	3.96	LOC100802459	linoleate 9S-lipoxygenase 1	100802459	GLYMA_07G034900
126	3.96	DHAR1	DHAR class glutathione S-transferase	100819803	GLYMA_10G291100
127	3.94	IFS1	isoflavone synthase 1	100037450	GLYMA_07G202300
128	3.93	LOC100810544	beta-amyrin synthase	100810544	GLYMA_03G121500
129	3.93	LOC100780795	phenolic glucoside malonyltransferase 1-like	100780795	GLYMA_19G030700
130	3.92	LOC100803358	linoleate 9S-lipoxygenase	100803358	GLYMA_15G026400
131	3.92	LOC100804763	dnaJ protein homolog 1	100804763	GLYMA_15G077900
132	3.92	LOC100775267	transcription repressor MYB6	100775267	GLYMA_04G166900
133	3.9	CYP74A1	allene oxide synthase, chloroplastic-like	100801764	GLYMA_07G162900
134	3.88	LOC100783005	UDP-glycosyltransferase 79B3	100783005	GLYMA_06G235000
135	3.86	LOC121175161	uncharacterized LOC121175161	121175161
136	3.84	LOC100305993	uncharacterized LOC100305993	100305993	GLYMA_02G019600
137	3.84	IQD30	protein IQ-DOMAIN 30	100800688	GLYMA_08G297500
138	3.81	LOC100788128	transcription factor bHLH18	100788128	GLYMA_05G110900
139	3.77	EU3	Ni-binding urease accessory protein UreG	547551	GLYMA_08G084800
140	3.77	LOC100797468	argininosuccinate synthase, chloroplastic	100797468	GLYMA_05G046900v4
141	3.75	LOC100806646	alpha-1,4 glucan phosphorylase L isozyme, chloroplastic/amyloplastic	100806646	GLYMA_19G028400
142	3.73	LOC100813164	katanin p60 ATPase-containing subunit A-like 2	100813164	GLYMA_08G085500
143	3.73	LOC100306201	uncharacterized LOC100306201	100306201	GLYMA_15G217100
144	3.73	LOC100781523	linoleate 9S-lipoxygenase-4-like	100781523
145	3.71	LOC100811703	SNF2 domain-containing protein CLASSY 1	100811703	GLYMA_U027200
146	3.71	LOC100500410	uncharacterized LOC100500410	100500410	GLYMA_02G016900
147	3.7	LOC100305905	PLAT superfamily protein	100305905	GLYMA_08G137000
148	3.68	SALI5-4A	sali5-4a protein	547882	GLYMA_12G217300
149	3.63	LOC100818471	U-box domain-containing protein 35	100818471	GLYMA_07G001400
150	3.62	LOC100807362	cysteine proteinase RD21a-like	100807362	GLYMA_04G041500
151	3.62	LOC100810258	allantoinase	100810258	GLYMA_13G240600
152	3.62	LOC121175239	uncharacterized LOC121175239	121175239
153	3.62	LOC100789243	7-deoxyloganetin glucosyltransferase	100789243	GLYMA_15G234700
154	3.6	FAD3B	omega-3 fatty acid desaturase, endoplasmic reticulum	100037456	GLYMA_02G227200
155	3.6	LOC100500551	putative aspartic proteinase	100500551	GLYMA_09G079900
156	3.6	LOC100779634	putative pterin-4-alpha-carbinolamine dehydratase-like	100779634	GLYMA_08G123200
157	3.59	LOC100805334	lachrymatory-factor synthase	100805334	GLYMA_01G009200
158	3.59	LOC100815779	protein COBRA	100815779	GLYMA_06G205400
159	3.57	LOC100817245	auxilin-like protein 1	100817245	GLYMA_01G172200
160	3.57	LOC100786956	3-hydroxy-3-methylglutaryl coenzyme A reductase 1	100786956	GLYMA_01G156700
161	3.55	LOC100816227	UDP-glycosyltransferase 91A1	100816227	GLYMA_18G148500
162	3.55	LOC100798871	pyridoxaL 5'-phosphate dependent enzymes class IV superfamily protein	100798871	GLYMA_12G226400
163	3.53	LOC100820115	vacuolar-sorting receptor 1	100820115	GLYMA_01G242800
164	3.52	LOC100790112	UTP--glucose-1-phosphate uridylyltransferase	100790112	GLYMA_14G210700
165	3.52	PIP1-8	aquaporin PIP1-8	100791447	GLYMA_11G228000
166	3.52	LOC100796229	U-box domain-containing protein 4	100796229	GLYMA_06G063000
167	3.51	LOC100813330	7-deoxyloganetin glucosyltransferase	100813330	GLYMA_15G051300
168	3.51	LOC100781043	tubulin beta-1 chain-like	100781043	GLYMA_14G219300
169	3.49	LOC100804350	peroxidase 51-like	100804350	GLYMA_11G049600
170	3.49	LOC100818121	uncharacterized LOC100818121	100818121	GLYMA_15G015800
171	3.45	LOC102661291	uncharacterized LOC102661291	102661291	GLYMA_14G007800
172	3.45	LOC100783078	isopentenyl-diphosphate Delta-isomerase I	100783078	GLYMA_09G250200
173	3.42	LOC100784234	4-coumarate--CoA ligase-like 9	100784234	GLYMA_05G075100
174	3.42	LOC100784697	zeatin O-glucosyltransferase	100784697	GLYMA_10G108400
175	3.41	LOC100305526	PLAT domain-containing protein	100305526	GLYMA_09G151900
176	3.4	LOC100790510	prostatic spermine-binding protein	100790510	GLYMA_17G107800
177	3.4	LOC100796717	glucose-1-phosphate adenylyltransferase large subunit 1	100796717	GLYMA_04G011900
178	3.4	LOC100799029	uncharacterized LOC100799029	100799029	GLYMA_04G184400
179	3.38	LOC100527141	NDPk domain-containing protein	100527141	GLYMA_08G022500
180	3.38	LOC100798940	factor of DNA methylation 1	100798940	GLYMA_08G217500
181	3.35	LOC100786381	trans-cinnamate:CoA ligase, peroxisomal	100786381	GLYMA_14G209600
182	3.34	LOC100806282	protein PTST, chloroplastic-like	100806282	GLYMA_11G216800v4
183	3.34	LOC100816859	calcium-dependent protein kinase 2	100816859	GLYMA_07G260200
184	3.33	CYP11	peptidyl-prolyl cis-trans isomerase CYP11	100306275	GLYMA_19G249000
185	3.33	LOC100792107	spermidine synthase 1-like	100792107	GLYMA_02G033900
186	3.33	LOC100793066	scarecrow-like protein 14	100793066	GLYMA_13G337200
187	3.33	LOC100797841	uncharacterized LOC100797841	100797841	GLYMA_13G268500
188	3.27	LOC100814111	beta-galactosidase 3	100814111	GLYMA_02G051700
189	3.24	LOC100808621	transmembrane protein 184C	100808621	GLYMA_12G147700
190	3.24	GASA36	gibberellin-regulated protein 36	100527527	GLYMA_20G131100
191	3.24	LOC100798034	probable esterase PIR7A	100798034	GLYMA_07G118000
192	3.23	LOC100810629	65-kDa microtubule-associated protein 1	100810629	GLYMA_14G018300
193	3.23	LOC106798389	linoleate 9S-lipoxygenase-4-like	106798389	GLYMA_04G105900v4
194	3.23	ADR11	AAI_LTSS superfamily protein	547928	GLYMA_17G111100
195	3.23	EXP1	expansin 1	548040	GLYMA_17G260400
196	3.2	LOC100777846	transcription factor bHLH18	100777846	GLYMA_07G027100
197	3.16	LOC100811929	formin-like protein 11	100811929	GLYMA_10G152300
198	3.15	LOC100787580	beta-amylase	100787580	GLYMA_12G102900
199	3.15	LOC100789930	putative 3-ketoacyl-CoA thiolase 2	100789930	GLYMA_07G180100
200	3.14	LOC100775446	aspartyl protease AED3	100775446	GLYMA_11G157000
201	3.14	LOC100776011	L-ascorbate oxidase	100776011	GLYMA_20G051900
202	3.14	LOC100776063	putative nucleotidase	100776063	GLYMA_07G125900
203	3.12	LOC100803041	berberine bridge enzyme-like 8	100803041	GLYMA_09G028100
204	3.12	LOC547963	cytosolic malate dehydrogenase	547963	GLYMA_02G005500
205	3.12	LOC100782264	fasciclin-like arabinogalactan protein 15	100782264	GLYMA_12G190700
206	3.11	ACCB-2	biotin carboxyl carrier protein subunit	547599	GLYMA_18G265300
207	3.11	LOC100783802	hexaprenyldihydroxybenzoate methyltransferase, mitochondrial-like	100783802	GLYMA_02G288400
208	3.09	LOC100806281	cinnamoyl-CoA reductase 1	100806281	GLYMA_11G164700
209	3.09	LOC100784849	protein ASPARTIC PROTEASE IN GUARD CELL 1	100784849	GLYMA_09G187200
210	3.09	LOC100795872	2-hydroxyisoflavanone dehydratase-like protein	100795872	GLYMA_20G143400
211	3.08	LOC100777897	uncharacterized LOC100777897	100777897	GLYMA_17G017200
212	3.07	LOC100804044	4-coumarate--CoA ligase-like 9	100804044	GLYMA_06G171900
213	3.07	LOC100806333	protein ZINC INDUCED FACILITATOR-LIKE 1	100806333	GLYMA_06G313500
214	3.07	LOC100527506	putative GDSL/SGNH-like acyl-esterase family protein	100527506	GLYMA_18G279800
215	3.07	LOC100784972	thermospermine synthase ACAULIS5	100784972	GLYMA_14G099200
216	3.07	LOC100797327	probable inactive leucine-rich repeat receptor-like protein kinase At3g03770	100797327	GLYMA_15G215600
217	3.04	LOC100815654	peroxidase 51	100815654	GLYMA_01G192500
218	3.04	LOC100305413	protein kinase family protein	100305413	GLYMA_05G222700
219	3.03	LOC100784427	glucan endo-1,3-beta-glucosidase	100784427	GLYMA_13G262400
220	3.03	LOC100790658	beta-glucosidase 46	100790658	GLYMA_15G105900
221	3.01	LOC100807224	anthocyanidin 3-O-glucosyltransferase 7	100807224	GLYMA_13G255800
222	3.01	LOC100808701	HVA22-like protein a	100808701	GLYMA_17G098800
223	3.01	LOC100795363	LRR receptor-like serine/threonine-protein kinase ERECTA	100795363	GLYMA_06G056400
224	3	LOC100804829	peroxidase 15-like protein	100804829	GLYMA_09G022400
225	3	LOC100815007	phospholipase A1-Igamma1, chloroplastic	100815007	GLYMA_03G159000
226	2.98	LOC102667706	uncharacterized LOC102667706	102667706
227	2.98	LOC100500182	uncharacterized LOC100500182	100500182	GLYMA_10G017400
228	2.98	LOC100780077	phospholipase A1 PLIP1, chloroplastic	100780077	GLYMA_03G256900
229	2.98	LOC100792223	hydroxyisourate hydrolase	100792223	GLYMA_14G211700	GmBGLU55
230	2.97	LOC100775337	pathogen-associated molecular patterns-induced protein A70	100775337	GLYMA_14G095300
231	2.97	LOC100792205	bark storage protein A-like	100792205	GLYMA_06G084200
232	2.96	LOC100817316	MYB-like transcription factor 4	100817316	GLYMA_19G214900
233	2.96	LOC100305445	receptor-like protein kinase	100305445	GLYMA_05G039900
234	2.96	LOC100780822	serine carboxypeptidase-like 50	100780822	GLYMA_20G015100v4
235	2.96	LOC100792105	protein argonaute 4	100792105	GLYMA_02G274900
236	2.94	LOC100813764	probably inactive leucine-rich repeat receptor-like protein kinase At3g28040	100813764	GLYMA_18G284100
237	2.94	LOC100814510	embryogenesis-associated protein EMB8	100814510	GLYMA_20G177000
238	2.94	MIPS4	inositol-3-phosphate synthase	100819908	GLYMA_08G138200
239	2.93	LOC100813542	peroxisomal fatty acid beta-oxidation multifunctional protein MFP2	100813542	GLYMA_17G027600
240	2.93	LOC100781389	heat stress transcription factor B-4	100781389	GLYMA_06G040900
241	2.93	LOC100781643	bifunctional dTDP-4-dehydrorhamnose 3,5-epimerase/dTDP-4-dehydrorhamnose reductase	100781643	GLYMA_17G132500
242	2.92	LOC100778578	cyclin-D1-1	100778578	GLYMA_08G291000
243	2.9	LOC100813521	mechanosensitive ion channel protein 10	100813521	GLYMA_16G105100
244	2.9	LOC100819758	L-ascorbate oxidase homolog	100819758	GLYMA_17G012300
245	2.9	LOC100776060	heat stress transcription factor B-4b	100776060	GLYMA_14G036200
246	2.9	LOC100785619	kinesin-like protein KIN-14I	100785619	GLYMA_11G089400
247	2.89	LOC100811402	malate dehydrogenase, cytoplasmic-like	100811402	GLYMA_10G006500
248	2.89	LOC100819408	tubulin beta chain	100819408	GLYMA_17G258300
249	2.89	LOC100500257	protein ENHANCED PSEUDOMONAS SUSCEPTIBILITY 1	100500257	GLYMA_17G152600
250	2.87	LOC100804353	amino acid transporter AVT1I	100804353	GLYMA_11G166900
251	2.87	LOC100805158	transmembrane 9 superfamily member 11	100805158	GLYMA_09G096700
252	2.87	IF7GT	UDP-glucose:isoflavone 7-O-glucosyltransferase	100101902	GLYMA_16G175600
253	2.87	GBSSIa	granule bound starch synthase Ia	100170703	GLYMA_10G172200
254	2.87	LOC100780624	heavy metal-associated isoprenylated plant protein 26	100780624	GLYMA_04G003700
255	2.87	LOC100798150	probable alpha-mannosidase At5g13980	100798150	GLYMA_04G200900
256	2.87	LOC100798501	beta-galactosidase 3	100798501	GLYMA_11G073100
257	2.86	LOC100806071	65-kDa microtubule-associated protein 1	100806071	GLYMA_02G295100
258	2.86	LOC100809823	boron transporter 1	100809823	GLYMA_03G222300
259	2.86	LOC100783561	transcription factor bHLH25	100783561	GLYMA_07G117600
260	2.85	LOC100527444	uncharacterized LOC100527444	100527444	GLYMA_13G309600
261	2.85	LOC100776104	subtilisin-like protease SBT2.5	100776104	GLYMA_17G059800
262	2.85	LOC100792973	scarecrow-like protein 27	100792973	GLYMA_01G079500
263	2.85	LOC100793761	formin-like protein 11	100793761	GLYMA_20G236100
264	2.83	FLS1	flavonol synthase	778157	GLYMA_13G082300
265	2.83	LOC100499743	alcohol dehydrogenase class-3	100499743	GLYMA_03G168700
266	2.83	LOC100527654	aldehyde dehydrogenase	100527654	GLYMA_05G231900
267	2.83	LOC100783654	uncharacterized LOC100783654	100783654	GLYMA_03G026000
268	2.83	LOC100801336	protein DETOXIFICATION 14	100801336	GLYMA_20G123400
269	2.82	LOC100802279	fasciclin-like arabinogalactan protein 16	100802279	GLYMA_06G308600
270	2.82	LOC100809888	transcription factor bHLH25	100809888	GLYMA_13G368700
271	2.82	LOC100811755	glutaminyl-peptide cyclotransferase	100811755	GLYMA_09G131800
272	2.79	FAD3A	microsomal omega-3-fatty acid desaturase	547715	GLYMA_14G194300
273	2.79	LOC100791362	protein NRT1/ PTR FAMILY 5.4	100791362	GLYMA_15G236100
274	2.79	LOC100793953	FCS-Like Zinc finger 10	100793953	GLYMA_13G359900
275	2.78	LOC100807796	LL-diaminopimelate aminotransferase, chloroplastic	100807796	GLYMA_08G063500
276	2.78	LOC100792035	bark storage protein A	100792035	GLYMA_07G083700
277	2.78	LOC100793792	uncharacterized LOC100793792	100793792	GLYMA_13G141700
278	2.76	LOC100818685	rop guanine nucleotide exchange factor 14	100818685	GLYMA_01G152100
279	2.76	LOC106795539	uncharacterized LOC106795539	106795539
280	2.75	LOC106795184	amino acid transporter AVT1I	106795184	GLYMA_11G166401v4
281	2.75	LOC100305555	uncharacterized LOC100305555	100305555	GLYMA_07G022000
282	2.75	LOC100305838	uncharacterized LOC100305838	100305838	GLYMA_12G017100
283	2.74	LOC100815934	DNA-directed RNA polymerases IV and V subunit 2	100815934	GLYMA_04G061000
284	2.72	LOC100809798	membrane bound O-acyl transferase domain-containing protein	100809798	GLYMA_02G296000
285	2.72	LOC100499830	adenine nucleotide alpha hydrolases-like superfamily protein	100499830	GLYMA_13G080500
286	2.72	LOC100775183	uncharacterized LOC100775183	100775183	GLYMA_16G059500
287	2.72	LOC100784452	UDP-glycosyltransferase 92A1	100784452	GLYMA_14G043700
288	2.71	LOC100818553	ICL/PEPM domain-containing protein	100818553	GLYMA_18G299600
289	2.71	LOC102661181	protein NUCLEAR FUSION DEFECTIVE 4	102661181	GLYMA_16G158200
290	2.71	LOC100306479	non-specific lipid-transfer protein 2	100306479	GLYMA_18G294200
291	2.71	LOC100782334	sec14p-like lipid-binding domain-containing protein	100782334	GLYMA_16G140300
292	2.71	LOC100783020	probable inactive purple acid phosphatase 29	100783020	GLYMA_07G047500
293	2.71	LOC100785593	diphosphomevalonate decarboxylase MVD2, peroxisomal	100785593	GLYMA_10G279800
294	2.71	LOC100801110	serine/threonine-protein kinase STY8	100801110	GLYMA_02G229900
295	2.7	LOC100813492	jasmonoyl--L-amino acid synthetase JAR4	100813492	GLYMA_07G057900
296	2.7	LOC100817424	granule-bound starch synthase 1, chloroplastic/amyloplastic	100817424	GLYMA_16G018500
297	2.7	LOC100819779	protein NRT1/ PTR FAMILY 1.2	100819779	GLYMA_17G194500
298	2.7	SOD1	superoxide dismutase [Cu-Zn]	100499991	GLYMA_19G240400
299	2.7	GSTU60	tau class glutathione S-transferase	100500052	GLYMA_18G190500
300	2.7	UGT7	isoflavone 7-O-glucosyltransferase UGT7	100777343	GLYMA_16G175900

## Sheet: CYP72A69
Table S5. Coexpression analysis of GmCYP72A69 with all soybean genes, and genes overlapped in our GmBGLU family analysis are highlight in red.
new rank	ave. rank to query loci	Symbol	function	Entrez Gene ID	Other ID	BGLU.ID
1	10.66	LOC100802222	cellulose synthase-like protein G2	100802222	GLYMA_11G151800
2	9.74	LOC100782933	malonyl-CoA:anthocyanidin 5-O-glucoside-6''-O-malonyltransferase	100782933	GLYMA_18G258000
3	9.06	CYP72A67	cytochrome P450 72A15	100801959	GLYMA_08G238100
4	8.76	SG-3	putative glycosyltransferase UGT91H9	100792112	GLYMA_10G104700
5	8.24	LOC100817837	uncharacterized LOC100817837	100817837	GLYMA_03G141900
6	8.05	CYP93E1	beta-amyrin and sophoradiol 24-hydroxylase	100037459	GLYMA_08G350800
7	7.9	LOC100789054	protein NRT1/ PTR FAMILY 1.2	100789054	GLYMA_14G138200
8	7.6	LOC100816053	UDP-glucosyl transferase 73B2	100816053	GLYMA_02G104600
9	7.47	LOC100788506	cellulose synthase-like protein G1	100788506	GLYMA_06G324300
10	7.32	LOC100815640	beta-amyrin 28-monooxygenase	100815640	GLYMA_08G243600
11	7.01	AMS1	beta-amyrin synthase	547702	GLYMA_07G001300
12	6.66	LOC100810341	trifunctional UDP-glucose 4,6-dehydratase/UDP-4-keto-6-deoxy-D-glucose 3,5-epimerase/UDP-4-keto-L-rhamnose-reductase RHM1	100810341	GLYMA_18G106300
13	6.64	KTI-3	kunitz family trypsin and protease inhibitor protein	100170690	GLYMA_16G211700
14	6.54	SGT3	soyasaponin III rhamnosyltransferase	100793463	GLYMA_08G181000
15	6.06	DRR1	disease resistance response protein 1	100305879	GLYMA_11G150400
16	6.02	LOC100306647	dirigent domain-containing protein	100306647	GLYMA_11G150300
17	6.02	LOC100803418	spermidine hydroxycinnamoyl transferase	100803418	GLYMA_18G103500
18	5.76	LOC100780167	ABC transporter C family member 14	100780167	GLYMA_15G148500
19	5.63	LOC100820273	UDP-glucose flavonoid 3-O-glucosyltransferase 7	100820273	GLYMA_08G348500
20	5.63	LOC100787483	UDP-glycosyltransferase 74G1	100787483	GLYMA_16G158100
21	5.59	SGT2	soyasapogenol B glucuronide galactosyltransferase	100777250	GLYMA_11G053400
22	5.59	SG-9	UDP-glycosyltransferase UGT73B4	100793313	GLYMA_16G033700
23	5.39	LOC100811209	kunitz trypsin inhibitor 5	100811209	GLYMA_16G211800
24	5.37	LOC100779280	spermidine hydroxycinnamoyl transferase	100779280	GLYMA_08G311900
25	4.92	SIP1-6	aquaporin SIP1-6	100797126	GLYMA_06G307000
26	4.84	LOC547940	squalene synthase	547940	GLYMA_12G038200
27	4.78	LOC100782951	(RS)-norcoclaurine 6-O-methyltransferase-like	100782951	GLYMA_11G256500
28	4.75	LOC100783787	probable 3-beta-hydroxysteroid-Delta(8),Delta(7)-isomerase	100783787	GLYMA_09G186900
29	4.64	LOC547541	SRPBCC domain-containing protein	547541	GLYMA_08G230100
30	4.6	LOC100808752	ABC transporter C family member 4	100808752	GLYMA_19G210700
31	4.56	KTI-2	kunitz trypsin protease inhibitor	548021	GLYMA_09G155500
32	4.47	LOC100814459	spermidine hydroxycinnamoyl transferase	100814459	GLYMA_10G060700
33	4.47	LOC100790445	11-oxo-beta-amyrin 30-oxidase	100790445	GLYMA_06G238500
34	4.45	LOC100776777	acetyl-CoA acetyltransferase, cytosolic 1	100776777	GLYMA_14G004600
35	4.45	LOC100788028	hydroxymethylglutaryl-CoA synthase	100788028	GLYMA_01G215500
36	4.33	LOC100815351	transcription factor bHLH18	100815351	GLYMA_03G105700
37	4.32	LOC100809846	protein NRT1/ PTR FAMILY 1.2	100809846	GLYMA_04G082700
38	4.3	GT4	glucosyltransferase	732578	GLYMA_07G254600
39	4.25	LOC100776045	beta-glucuronosyltransferase GlcAT14A	100776045	GLYMA_13G276600
40	4.19	LOC100810985	beta-glucosidase 46	100810985	GLYMA_07G258700	GmBGLU13
41	4.14	PIP1-8	aquaporin PIP1-8	100791447	GLYMA_11G228000
42	4.12	LOC100806333	protein ZINC INDUCED FACILITATOR-LIKE 1	100806333	GLYMA_06G313500
43	4.11	LOC100800329	squalene monooxygenase SE1	100800329	GLYMA_07G185500
44	4.1	LOC100794342	serine carboxypeptidase-like 19-like	100794342	GLYMA_15G090300
45	4.08	LOC100526744	babyboom 1	100526744	GLYMA_09G248200
46	4.07	LOC100786761	uncharacterized LOC100786761	100786761	GLYMA_16G172400
47	4.07	LOC100788434	spermidine hydroxycinnamoyl transferase	100788434	GLYMA_18G104000
48	4.03	LOC100782139	cyprosin	100782139	GLYMA_15G186400
49	4	LOC102663900	spermidine hydroxycinnamoyl transferase	102663900	GLYMA_15G241300
50	4	LOC100785084	phenolic glucoside malonyltransferase 1	100785084	GLYMA_19G030800
51	3.97	ODC2	ornithine decarboxylase	547682	GLYMA_06G020300
52	3.97	LOC100804747	putative BPI/LBP family protein At1g04970	100804747	GLYMA_14G017900
53	3.96	LOC100306609	uncharacterized LOC100306609	100306609	GLYMA_02G270200
54	3.96	LOC100527053	pollen_Ole_e_I domain-containing protein	100527053	GLYMA_18G018500
55	3.94	LOC100818471	U-box domain-containing protein 35	100818471	GLYMA_07G001400
56	3.94	LOC100778376	transcription factor bHLH18	100778376	GLYMA_07G027200
57	3.92	SG-4	UDP-arabinose glycosyltransferase	100794543	GLYMA_01G046300
58	3.9	LOC100809866	inactive leucine-rich repeat receptor-like serine/threonine-protein kinase At1g60630	100809866	GLYMA_12G030000
59	3.88	LOC100811237	3-hydroxy-3-methylglutaryl coenzyme A reductase 2-B	100811237	GLYMA_09G196000
60	3.88	LOC102664673	uncharacterized LOC102664673	102664673
61	3.88	LOC100792223	hydroxyisourate hydrolase	100792223	GLYMA_14G211700	GmBGLU55
62	3.86	LOC100527777	AUX/IAA family protein	100527777	GLYMA_20G210500
63	3.85	LOC112998745	uncharacterized LOC112998745	112998745	GLYMA_13G364800
64	3.78	LOC100803041	berberine bridge enzyme-like 8	100803041	GLYMA_09G028100
65	3.77	LOC100818522	tryptophan aminotransferase-related protein 2	100818522	GLYMA_17G086500
66	3.75	LOC100781444	uncharacterized LOC100781444	100781444	GLYMA_09G085700
67	3.74	LOC100789487	protein DETOXIFICATION 21	100789487	GLYMA_03G005600
68	3.73	LOC100802888	spermidine hydroxycinnamoyl transferase	100802888	GLYMA_18G103400
69	3.7	GASA12	gibberellin-regulated protein 12	100305713	GLYMA_08G291900
70	3.7	LOC100784234	4-coumarate--CoA ligase-like 9	100784234	GLYMA_05G075100
71	3.68	LOC100787967	transcription factor PRE3	100787967	GLYMA_06G191800
72	3.66	LOC547898	Sali3-2	547898	GLYMA_12G217400
73	3.64	GBSSIa	granule bound starch synthase Ia	100170703	GLYMA_10G172200
74	3.63	LOC100788768	zinc finger protein 4	100788768	GLYMA_02G242400
75	3.62	LOC100306640	uncharacterized LOC100306640	100306640	GLYMA_02G242200
76	3.59	LOC100817228	ATP-citrate synthase alpha chain protein 1	100817228	GLYMA_15G267000
77	3.59	LOC100797124	ABC transporter B family member 19	100797124	GLYMA_13G063700
78	3.57	LOC100780396	auxin-induced protein 22B	100780396	GLYMA_10G180000
79	3.57	LOC100782595	putative hydroxymethylglutaryl-CoA synthase	100782595	GLYMA_11G027000
80	3.56	LOX10	lipoxygenase-10	100127400	GLYMA_08G189600
81	3.53	LOC100527202	uncharacterized LOC100527202	100527202	GLYMA_15G008800
82	3.53	LOC100527807	SGNH hydrolase-type esterase superfamily protein	100527807	GLYMA_18G201100
83	3.51	LOC100808856	squalene monooxygenase SE1	100808856	GLYMA_08G063700
84	3.49	LOC100809823	boron transporter 1	100809823	GLYMA_03G222300
85	3.49	LOC100798975	galactose mutarotase	100798975	GLYMA_09G239800
86	3.49	LOC100802304	protein SRG1	100802304	GLYMA_15G240600
87	3.48	LOC100782137	farnesyl pyrophosphate synthase 1-like	100782137	GLYMA_15G121400
88	3.48	LOC100796271	ethylene-responsive transcription factor RAP2-7	100796271	GLYMA_15G044400
89	3.46	LOC100816859	calcium-dependent protein kinase 2	100816859	GLYMA_07G260200
90	3.46	GASA36	gibberellin-regulated protein 36	100527527	GLYMA_20G131100
91	3.46	LOC100796374	cellulose synthase-like protein G1	100796374	GLYMA_04G255400
92	3.45	LOC100813542	peroxisomal fatty acid beta-oxidation multifunctional protein MFP2	100813542	GLYMA_17G027600
93	3.45	CHI1B1	chalcone--flavonone isomerase 1B-1	732545	GLYMA_20G241600
94	3.42	LOC100775912	uncharacterized LOC100775912	100775912	GLYMA_16G146100
95	3.42	LOC100778398	beta-amyrin synthase	100778398	GLYMA_08G225800
96	3.4	LOC100500339	uncharacterized LOC100500339	100500339
97	3.4	LOC100777680	spermidine hydroxycinnamoyl transferase	100777680	GLYMA_08G311600
98	3.38	LOC778098	dof zinc finger protein DOF1.4	778098	GLYMA_13G237500
99	3.35	LOC100809422	transcription factor bHLH18	100809422	GLYMA_08G215500
100	3.34	LOC100813853	germin-like protein	100813853	GLYMA_07G038600
101	3.34	LOC100305495	PLAT domain-containing protein	100305495	GLYMA_20G152100
102	3.34	LOC100527514	uncharacterized LOC100527514	100527514	GLYMA_03G215100v4
103	3.33	LOC100788332	defensin Ec-AMP-D2	100788332	GLYMA_06G160400
104	3.31	LOC547972	GmCK1p	547972	GLYMA_02G078500
105	3.31	LOC100499724	FTCD_N superfamily protein	100499724	GLYMA_02G127600
106	3.31	LOC100787121	ATP-citrate synthase alpha chain protein 1	100787121	GLYMA_08G159900
107	3.31	LOC100788647	protein DETOXIFICATION 12	100788647	GLYMA_20G123500
108	3.3	LOC100816698	probable galacturonosyltransferase 15	100816698	GLYMA_08G309900
109	3.29	LOC100807707	protein STRUBBELIG-RECEPTOR FAMILY 6	100807707	GLYMA_19G261700
110	3.29	LOC100810079	phosphoinositide phosphatase SAC3	100810079	GLYMA_13G114600
111	3.29	BBI-2	Bowman-Birk type proteinase inhibitor	100170689	GLYMA_18G231400
112	3.26	LOC100778882	glycine-rich cell wall structural protein 2	100778882	GLYMA_13G090700
113	3.26	LOC100789420	13S globulin seed storage protein 2	100789420	GLYMA_08G127600
114	3.26	LOC100799248	transcription activator GLK1-like	100799248	GLYMA_06G289300
115	3.26	LOC100806206	zinc finger CCCH domain-containing protein 18	100806206	GLYMA_08G326000
116	3.24	LOC100500551	putative aspartic proteinase	100500551	GLYMA_09G079900
117	3.24	LOC100803751	subtilisin-like protease Glyma18g48580	100803751	GLYMA_09G243700
118	3.22	LOC100818443	phosphomevalonate kinase, peroxisomal	100818443	GLYMA_06G127200
119	3.22	LOC100778242	probable transcription factor KAN4	100778242	GLYMA_17G246200
120	3.22	LOC100804829	peroxidase 15-like protein	100804829	GLYMA_09G022400
121	3.2	LOC100811146	1-phosphatidylinositol-3-phosphate 5-kinase FAB1B	100811146	GLYMA_13G114800
122	3.2	LOC100778578	cyclin-D1-1	100778578	GLYMA_08G291000
123	3.19	LOC100305871	uncharacterized LOC100305871	100305871	GLYMA_08G034400
124	3.19	LOC100790142	STS14 protein	100790142	GLYMA_16G143300
125	3.16	LOC100819758	L-ascorbate oxidase homolog	100819758	GLYMA_17G012300
126	3.16	LOC547938	defensin-like protein	547938	GLYMA_06G160300
127	3.15	LOC100814433	alpha/beta hydrolase domain-containing protein 17B	100814433	GLYMA_01G014100
128	3.15	LOC547835	lipoxygenase	547835	GLYMA_07G007000
129	3.15	LOC100796153	vacuolar protein sorting-associated protein 22 homolog 1	100796153	GLYMA_18G099600
130	3.15	LOC100797930	steroid 5-alpha-reductase DET2-like	100797930	GLYMA_02G081100
131	3.14	CHI3A2	chalcone isomerase	100804241	GLYMA_15G242900
132	3.12	LOC100777008	U-box domain-containing protein 35	100777008	GLYMA_09G015200
133	3.12	LOC100777157	spermidine hydroxycinnamoyl transferase	100777157	GLYMA_08G311500
134	3.12	LOC100786578	pinoresinol reductase 1-like	100786578	GLYMA_16G103900
135	3.11	LOC100814157	cytochrome P450 71D11	100814157	GLYMA_20G007100
136	3.11	LOC100815188	protein NRT1/ PTR FAMILY 5.1	100815188	GLYMA_11G235200
137	3.11	LOC100802862	transcription factor bHLH18	100802862	GLYMA_17G155900
138	3.09	LOC100807586	auxin canalisation and PH-like domain-containing protein	100807586	GLYMA_13G091600
139	3.09	LOC100819064	lipid phosphate phosphatase 2	100819064	GLYMA_02G089100
140	3.09	LOC102663872	ethylene-responsive transcription factor 1	102663872	GLYMA_18G252400
141	3.09	LOC100500552	uncharacterized LOC100500552	100500552
142	3.08	LOC100810027	uncharacterized LOC100810027	100810027	GLYMA_11G163800
143	3.08	LOC100037476	granule-bound starch synthase	100037476	GLYMA_07G049900
144	3.08	UGT8	isoflavone 7-O-glucosyltransferase UGT8	100776806	GLYMA_16G175500
145	3.08	LOC100794851	zinc finger protein 4-like	100794851	GLYMA_14G212000
146	3.07	LOC100779060	protein SPEAR3	100779060	GLYMA_05G229100
147	3.07	LOC100804763	dnaJ protein homolog 1	100804763	GLYMA_15G077900
148	3.05	EU3	Ni-binding urease accessory protein UreG	547551	GLYMA_08G084800
149	3.05	LOC100788796	cytochrome b5	100788796	GLYMA_03G259600
150	3.05	LOC100791398	uncharacterized LOC100791398	100791398	GLYMA_17G250200
151	3.05	LOC100802874	remorin 4.2	100802874	GLYMA_10G099400
152	3.04	LOC102664769	protein LAX PANICLE 2	102664769	GLYMA_18G282500
153	3.03	LOC100811748	uncharacterized LOC100811748	100811748	GLYMA_01G013300
154	3.03	LOC100306192	uncharacterized LOC100306192	100306192	GLYMA_18G057000
155	3.03	PIN2A	auxin efflux carrier component 2a	100499638	GLYMA_13G101900
156	3.03	NF-YA05	nuclear transcription factor Y subunit A-5	100500765	GLYMA_07G036200
157	3.03	LOC100777244	short-chain dehydrogenase reductase 3b	100777244	GLYMA_19G219800
158	3.01	LOC100306380	uncharacterized LOC100306380	100306380	GLYMA_19G258500
159	3.01	LOC100804807	ABC transporter C family member 14	100804807	GLYMA_09G044500
160	3	LOC121174027	uncharacterized LOC121174027	121174027
161	3	LOC100778550	TMV resistance protein N	100778550	GLYMA_06G260100
162	3	LOC100800452	sodium/calcium exchanger NCL2	100800452	GLYMA_12G227800
163	2.98	GLYI-10	putative lactoylglutathione lyase	100794901	GLYMA_09G004300
164	2.97	LOC100810651	probable long-chain-alcohol O-fatty-acyltransferase 1	100810651	GLYMA_08G323400
165	2.97	LOC100783654	uncharacterized LOC100783654	100783654	GLYMA_03G026000
166	2.97	LOC100785036	SNF2 domain-containing protein CLASSY 2	100785036	GLYMA_02G261800
167	2.96	LOC100814185	rhamnogalacturonate lyase	100814185	GLYMA_06G092800
168	2.96	LOC100783627	protein DETOXIFICATION 29	100783627	GLYMA_18G143700
169	2.94	DAO	copper amino oxidase	548000	GLYMA_17G019300
170	2.93	LOC100799029	uncharacterized LOC100799029	100799029	GLYMA_04G184400
171	2.92	LOC100782984	uncharacterized LOC100782984	100782984	GLYMA_13G152100
172	2.9	LOC100811537	probable flavin-containing monooxygenase 1	100811537	GLYMA_15G200600
173	2.9	LOC100820385	two-component response regulator-like APRR2	100820385	GLYMA_05G070200
174	2.9	LOC100500136	uncharacterized LOC100500136	100500136	GLYMA_19G211700
175	2.9	LOC100784861	potassium transporter 6	100784861	GLYMA_18G136500
176	2.9	LOC100798494	late embryogenesis abundant protein 3	100798494	GLYMA_11G158394v4
177	2.89	LOC100813164	katanin p60 ATPase-containing subunit A-like 2	100813164	GLYMA_08G085500
178	2.89	LOC100779351	uncharacterized LOC100779351	100779351	GLYMA_03G195300
179	2.89	LOC100804353	amino acid transporter AVT1I	100804353	GLYMA_11G166900
180	2.87	LOC100499909	uncharacterized LOC100499909	100499909	GLYMA_15G109800
181	2.86	GASA31	gibberellin-regulated protein 31	100816593	GLYMA_18G132100
182	2.86	LOC100795391	uncharacterized LOC100795391	100795391	GLYMA_07G133500
183	2.85	LOC100785379	ATP-dependent Clp protease adapter protein CLPS1, chloroplastic	100785379	GLYMA_09G187300
184	2.85	LOC100785391	serine carboxypeptidase 24	100785391	GLYMA_02G204700
185	2.85	LOC100795481	BTB/POZ domain-containing protein At1g50280	100795481	GLYMA_11G104300
186	2.83	LOC100808530	SET domain-containing protein	100808530	GLYMA_01G148700
187	2.83	LOC100306635	protein yippee-like	100306635	GLYMA_12G226700
188	2.83	LOC100783806	protein RETICULATA, chloroplastic	100783806	GLYMA_18G188800
189	2.82	LOC547576	glutathione S-transferase GST 5	547576	GLYMA_01G040200
190	2.82	LOC100780165	protein DETOXIFICATION 42	100780165	GLYMA_15G034600
191	2.82	LOC100784260	filament-like plant protein	100784260	GLYMA_13G078500
192	2.82	LOC100790228	probable purple acid phosphatase 20	100790228	GLYMA_19G194000
193	2.82	LOC100793571	uncharacterized LOC100793571	100793571	GLYMA_20G174600
194	2.81	LOC100807938	cyanidin 3-O-galactoside 2''-O-xylosyltransferase FGGT1	100807938	GLYMA_13G289100
195	2.81	LOC100813767	uncharacterized LOC100813767	100813767	GLYMA_10G067100
196	2.81	LOC102661181	protein NUCLEAR FUSION DEFECTIVE 4	102661181	GLYMA_16G158200
197	2.81	LOC112997673	uncharacterized LOC112997673	112997673
198	2.81	LEA5	desiccation protective protein LEA5	547885	GLYMA_17G027400
199	2.81	CHS13	chalcone synthase 13	100775264	GLYMA_19G105100
200	2.81	LOC100785593	diphosphomevalonate decarboxylase MVD2, peroxisomal	100785593	GLYMA_10G279800
201	2.81	LOC100801049	dof zinc finger protein DOF1.4	100801049	GLYMA_15G076000
202	2.79	LOC100811279	short-chain dehydrogenase reductase 3b-like	100811279	GLYMA_03G222700
203	2.79	LOC100814385	potassium channel SKOR	100814385	GLYMA_14G212500
204	2.79	LOC100305625	putative ribonuclease E/G family protein	100305625	GLYMA_02G307500
205	2.79	LOC100776081	receptor-like cytosolic serine/threonine-protein kinase RBK2	100776081	GLYMA_15G100100
206	2.79	LOC100780060	auxin response factor 9	100780060	GLYMA_18G184500
207	2.79	LOC100786546	serine/threonine-protein kinase CTR1	100786546	GLYMA_14G182700
208	2.79	LOC100787507	flavonoid 3'-monooxygenase CYP75B137	100787507	GLYMA_17G134200
209	2.78	LOC100305831	uncharacterized LOC100305831	100305831	GLYMA_17G163400
210	2.78	LOC100794548	RNA polymerase sigma factor sigA	100794548	GLYMA_09G223600
211	2.78	LOC100805227	serine carboxypeptidase II-2	100805227	GLYMA_04G155900
212	2.76	LOC100807602	homeobox protein knotted-1-like 2-like	100807602	GLYMA_14G091200
213	2.76	MYB145	MYB transcription factor MYB145	100780267	GLYMA_12G066000
214	2.76	LOC100783436	auxin-responsive protein SAUR36	100783436	GLYMA_01G078200
215	2.76	LOC100794634	uncharacterized LOC100794634	100794634	GLYMA_12G044400
216	2.75	LOC100813707	probable serine/threonine-protein kinase drkD	100813707	GLYMA_01G217100
217	2.75	LOC100815292	cytochrome P450 78A3-like	100815292	GLYMA_16G021200
218	2.75	LOC100778626	spermidine hydroxycinnamoyl transferase	100778626	GLYMA_18G113100
219	2.75	LOC100781675	protein SRG1	100781675	GLYMA_18G184900
220	2.75	LOC100782388	probable pectate lyase 5	100782388	GLYMA_18G012200
221	2.75	LOC100786114	homeobox protein knotted-1-like 10	100786114	GLYMA_10G147000
222	2.75	LOC100792230	protein DEHYDRATION-INDUCED 19	100792230	GLYMA_07G200800
223	2.75	LOC100804830	transcription factor PRE6	100804830	GLYMA_02G018900
224	2.74	LOC100820554	phosphoethanolamine N-methyltransferase	100820554	GLYMA_05G246500
225	2.74	LOC100306600	uncharacterized LOC100306600	100306600	GLYMA_17G069500
226	2.72	LOC100817617	UDP-glycosyltransferase 83A1	100817617	GLYMA_01G085800
227	2.72	LOC100781551	respiratory burst oxidase homolog protein A	100781551	GLYMA_05G212500
228	2.72	LOC100783814	GTP cyclohydrolase 1	100783814	GLYMA_18G158900
229	2.72	ALDH2C4	aldehyde dehydrogenase family 2 member C4	100783920	GLYMA_07G087500
230	2.71	LOC100783746	transcription factor EGL1	100783746	GLYMA_07G071000
231	2.7	LOC100814717	disease resistance protein RUN1	100814717	GLYMA_06G263500
232	2.7	LOC100815480	3-hydroxy-3-methylglutaryl-coenzyme A reductase 3	100815480	GLYMA_16G113000
233	2.7	LOC121173765	uncharacterized LOC121173765	121173765
234	2.7	LOC547858	homeobox-leucine zipper protein HAT4	547858	GLYMA_01G207300
235	2.7	LOC100527682	heat stress transcription factor B-4b	100527682	GLYMA_02G278400
236	2.7	LOC100783454	vesicle-associated protein 2-2	100783454	GLYMA_10G158400
237	2.7	LOC100785755	methylsterol monooxygenase 1-1	100785755	GLYMA_17G135800
238	2.68	LOC100818415	organic cation/carnitine transporter 4	100818415	GLYMA_12G216300
239	2.68	LOC106795184	amino acid transporter AVT1I	106795184	GLYMA_11G166401v4
240	2.68	LOC100776975	probable calcium-binding protein CML21	100776975	GLYMA_16G095700
241	2.68	LOC100801275	acyl-CoA-binding domain-containing protein 4	100801275	GLYMA_10G146700
242	2.68	LOC100804900	3-ketodihydrosphingosine reductase	100804900	GLYMA_05G090600
243	2.68	LOC100805745	rhomboid-like protein 15	100805745	GLYMA_03G206200
244	2.67	LOC100819899	protein CHUP1, chloroplastic	100819899	GLYMA_15G021100
245	2.67	SLE1	Soybean group-1 late embryogenesis abundant protein 1	100779693	GLYMA_18G203500
246	2.67	LOC100782113	protein ECERIFERUM 2	100782113	GLYMA_06G097300
247	2.67	LOC100783985	protein NRT1/ PTR FAMILY 1.2	100783985	GLYMA_17G189300
248	2.67	LOC100796815	serine carboxypeptidase-like 27	100796815	GLYMA_16G145300
249	2.65	GA20OX3	gibberellin 20-oxidase	100305378	GLYMA_09G149200
250	2.65	LOC100782455	uncharacterized LOC100782455	100782455	GLYMA_06G130200
251	2.65	LOC100782939	auxilin-like protein 1	100782939	GLYMA_11G071000
252	2.65	LOC100787264	trafficking protein particle complex II-specific subunit 130 homolog	100787264	GLYMA_13G280700
253	2.65	LOC100806688	disease resistance protein RPP2B	100806688	GLYMA_06G261500
254	2.64	LOC100814258	VAN3-binding protein	100814258	GLYMA_17G068700
255	2.64	LOC100789651	purine permease 21	100789651	GLYMA_18G078300
256	2.64	LOC100789731	probable transcription factor KAN2	100789731	GLYMA_13G290100
257	2.64	LOC100797727	probable BOI-related E3 ubiquitin-protein ligase 2	100797727	GLYMA_01G203300
258	2.64	LOC100800239	organ-specific protein P4-like	100800239	GLYMA_11G119000
259	2.64	LOC100803830	triacylglycerol lipase 1	100803830	GLYMA_20G127800
260	2.63	GLYI-7	putative lactoylglutathione lyase	100793089	GLYMA_07G261400
261	2.63	LOC100796762	serine/threonine-protein kinase STY13	100796762	GLYMA_13G169300
262	2.63	LOC100802982	uncharacterized LOC100802982	100802982	GLYMA_07G246500
263	2.61	LOC100777892	tripeptidyl-peptidase 2	100777892
264	2.61	LOC100785909	choline monooxygenase, chloroplastic	100785909	GLYMA_17G057700
265	2.61	LOC100799070	protein ZINC INDUCED FACILITATOR-LIKE 1	100799070	GLYMA_13G186400
266	2.6	LOC100815930	RHOMBOID-like protein 9, chloroplastic	100815930	GLYMA_19G045800
267	2.6	LOC100818639	transcription factor MYB51	100818639	GLYMA_06G195600
268	2.6	LOC100527517	early nodulin-like protein	100527517	GLYMA_20G217100
269	2.6	LOC100784071	protein phosphatase 2C 57	100784071	GLYMA_06G130900
270	2.6	LOC100789930	putative 3-ketoacyl-CoA thiolase 2	100789930	GLYMA_07G180100
271	2.6	LOC100790678	dnaJ homolog subfamily C member 7 homolog	100790678	GLYMA_01G227100
272	2.6	LOC100802202	uncharacterized LOC100802202	100802202	GLYMA_03G198700
273	2.6	LOC100802347	farnesyl pyrophosphate synthase 1	100802347	GLYMA_09G015600
274	2.6	LOC100804283	protein NSP-INTERACTING KINASE 2	100804283	GLYMA_01G071700
275	2.59	LOC100813789	protein NRT1/ PTR FAMILY 6.3	100813789	GLYMA_11G031500
276	2.59	LOC102665309	uncharacterized LOC102665309	102665309	GLYMA_02G002200
277	2.59	LOC113001936	uncharacterized LOC113001936	113001936
278	2.59	GSTF7	glutathione S-transferase GST 21	547588	GLYMA_10G019900
279	2.59	IFS1	isoflavone synthase 1	100037450	GLYMA_07G202300
280	2.59	LOC100775421	glutathione S-transferase F10	100775421	GLYMA_18G111300
281	2.59	LOC100778529	auxin-responsive protein IAA27-like	100778529	GLYMA_05G229300
282	2.59	LOC100796229	U-box domain-containing protein 4	100796229	GLYMA_06G063000
283	2.59	LOC100797149	annexin D3	100797149	GLYMA_15G238500
284	2.57	LOC100814068	histidine kinase 1	100814068	GLYMA_01G164800
285	2.57	LOC100776796	phototropin-1-like	100776796	GLYMA_15G043600v4
286	2.57	LOC100793066	scarecrow-like protein 14	100793066	GLYMA_13G337200
287	2.57	AP2-1	dehydration-responsive element-binding protein 3-like	100794316	GLYMA_06G085700
288	2.57	LOC100798081	probable transcription factor KAN2	100798081	GLYMA_09G207300
289	2.57	LOC100799088	auxin response factor 9	100799088	GLYMA_07G134800
290	2.57	LOC100801120	two-component response regulator ARR18	100801120	GLYMA_03G051400
291	2.56	LOC100810718	dnaJ homolog subfamily B member 4	100810718	GLYMA_18G127500
292	2.56	LOC100811755	glutaminyl-peptide cyclotransferase	100811755	GLYMA_09G131800
293	2.56	LOC100813157	probable protein phosphatase 2C 27-like	100813157	GLYMA_15G201300
294	2.56	LOC100819033	uncharacterized protein	100819033	GLYMA_01G219500
295	2.56	LOC100820343	mevalonate kinase-like	100820343	GLYMA_03G239000
296	2.56	SWEET16	sugar efflux transporter SWEET16	100127405	GLYMA_06G166900
297	2.56	PIN2B	auxin efflux carrier component 2b	100305383	GLYMA_17G057300
298	2.56	LOC100795779	uncharacterized LOC100795779	100795779	GLYMA_01G186600
299	2.56	LOC100796465	cysteine synthase	100796465	GLYMA_08G164600
300	2.54	LOC100808415	uncharacterized LOC100808415	100808415	GLYMA_11G022700

## Sheet: CYP93E1
Table S6. Coexpression analysis of GmCYP93E1 with all soybean genes, and genes overlapped in our GmBGLU family analysis are highlight in red.
new.rank	ave..rank.to.query.loci	Symbol	function.	Entrez.Gene.ID	Other.ID	BGLU.ID
1	21.95	CYP72A67	cytochrome P450 72A15	100801959	GLYMA_08G238100
2	16.6	SGT3	soyasaponin III rhamnosyltransferase	100793463	GLYMA_08G181000
3	16.15	LOC100816053	UDP-glucosyl transferase 73B2	100816053	GLYMA_02G104600
4	16.12	LOC100782933	malonyl-CoA:anthocyanidin 5-O-glucoside-6''-O-malonyltransferase	100782933	GLYMA_18G258000
5	15.52	LOC100788506	cellulose synthase-like protein G1	100788506	GLYMA_06G324300
6	15.5	DRR1	disease resistance response protein 1	100305879	GLYMA_11G150400
7	15.28	AMS1	beta-amyrin synthase	547702	GLYMA_07G001300
8	13.68	LOC100789054	protein NRT1/ PTR FAMILY 1.2	100789054	GLYMA_14G138200
9	13.66	KTI-3	kunitz family trypsin and protease inhibitor protein	100170690	GLYMA_16G211700
10	13.65	LOC100810341	trifunctional UDP-glucose 4,6-dehydratase/UDP-4-keto-6-deoxy-D-glucose 3,5-epimerase/UDP-4-keto-L-rhamnose-reductase RHM1	100810341	GLYMA_18G106300
11	13.4	SG-9	UDP-glycosyltransferase UGT73B4	100793313	GLYMA_16G033700
12	13.07	SG-3	putative glycosyltransferase UGT91H9	100792112	GLYMA_10G104700
13	12.91	LOC100817837	uncharacterized LOC100817837	100817837	GLYMA_03G141900
14	12.76	LOC100815640	beta-amyrin 28-monooxygenase	100815640	GLYMA_08G243600
15	12.1	LOC100802222	cellulose synthase-like protein G2	100802222	GLYMA_11G151800
16	11.76	LOC100306609	uncharacterized LOC100306609	100306609	GLYMA_02G270200
17	11.63	GT4	glucosyltransferase	732578	GLYMA_07G254600
18	10.88	LOC100306647	dirigent domain-containing protein	100306647	GLYMA_11G150300
19	10.78	SGT2	soyasapogenol B glucuronide galactosyltransferase	100777250	GLYMA_11G053400
20	10.73	LOC100785084	phenolic glucoside malonyltransferase 1	100785084	GLYMA_19G030800
21	10.52	LOC547898	Sali3-2	547898	GLYMA_12G217400
22	9.12	KTI-2	kunitz trypsin protease inhibitor	548021	GLYMA_09G155500
23	9.09	LOC100788028	hydroxymethylglutaryl-CoA synthase	100788028	GLYMA_01G215500
24	8.9	LOC100796374	cellulose synthase-like protein G1	100796374	GLYMA_04G255400
25	8.76	LOC100800329	squalene monooxygenase SE1	100800329	GLYMA_07G185500
26	8.6	LOC100527202	uncharacterized LOC100527202	100527202	GLYMA_15G008800
27	8.32	LOC100810117	soyasapogenol B glucuronide galactosyltransferase-like	100810117	GLYMA_15G221300
28	8.09	LOC100810985	beta-glucosidase 46	100810985	GLYMA_07G258700	GmBGLU13
29	8.05	CYP72A69	11-oxo-beta-amyrin 30-oxidase	100806730	GLYMA_15G243300
30	7.68	VLXC	lipoxygenase	547856	GLYMA_07G006900
31	7.6	LOC100820273	UDP-glucose flavonoid 3-O-glucosyltransferase 7	100820273	GLYMA_08G348500
32	7.47	LOC100808856	squalene monooxygenase SE1	100808856	GLYMA_08G063700
33	7.42	VLXB	lipoxygenase L-5	100101853	GLYMA_15G026500
34	7.28	LOC100780167	ABC transporter C family member 14	100780167	GLYMA_15G148500
35	7.05	LOC100790445	11-oxo-beta-amyrin 30-oxidase	100790445	GLYMA_06G238500
36	7.01	LOC100783627	protein DETOXIFICATION 29	100783627	GLYMA_18G143700
37	6.81	LOC100500136	uncharacterized LOC100500136	100500136	GLYMA_19G211700
38	6.51	LOC100037476	granule-bound starch synthase	100037476	GLYMA_07G049900
39	6.46	LOC100811237	3-hydroxy-3-methylglutaryl coenzyme A reductase 2-B	100811237	GLYMA_09G196000
40	6.4	LOC100783787	probable 3-beta-hydroxysteroid-Delta(8),Delta(7)-isomerase	100783787	GLYMA_09G186900
41	6.32	LOC100800222	phloretin 4'-O-glucosyltransferase	100800222	GLYMA_18G003100
42	6.13	SG-4	UDP-arabinose glycosyltransferase	100794543	GLYMA_01G046300
43	6.11	LOC100817228	ATP-citrate synthase alpha chain protein 1	100817228	GLYMA_15G267000
44	6.11	LOC102663900	spermidine hydroxycinnamoyl transferase	102663900	GLYMA_15G241300
45	6.02	LOC100306640	uncharacterized LOC100306640	100306640	GLYMA_02G242200
46	5.98	LOC100816551	transcription factor bHLH18	100816551	GLYMA_01G198100
47	5.85	LOC100786761	uncharacterized LOC100786761	100786761	GLYMA_16G172400
48	5.81	LOC112998745	uncharacterized LOC112998745	112998745	GLYMA_13G364800
49	5.73	LOC547835	lipoxygenase	547835	GLYMA_07G007000
50	5.72	SALI5-4A	sali5-4a protein	547882	GLYMA_12G217300
51	5.7	LOC100779280	spermidine hydroxycinnamoyl transferase	100779280	GLYMA_08G311900
52	5.63	LOC100782595	putative hydroxymethylglutaryl-CoA synthase	100782595	GLYMA_11G027000
53	5.62	LOC547669	acid phosphatase	547669	GLYMA_08G200200
54	5.61	LOC100775672	probable inactive purple acid phosphatase 27-like	100775672	GLYMA_06G170300
55	5.39	LOC100808530	SET domain-containing protein	100808530	GLYMA_01G148700
56	5.37	LOC100815480	3-hydroxy-3-methylglutaryl-coenzyme A reductase 3	100815480	GLYMA_16G113000
57	5.26	LOC100796815	serine carboxypeptidase-like 27	100796815	GLYMA_16G145300
58	5.22	LOC100818639	transcription factor MYB51	100818639	GLYMA_06G195600
59	5.22	LOX7	lipoxygenase	547860	GLYMA_13G347800
60	5.21	LOC100777680	spermidine hydroxycinnamoyl transferase	100777680	GLYMA_08G311600
61	5.18	DHAR4	DHAR class glutathione S-transferase	100306061	GLYMA_20G240300
62	5.17	LOC100815532	formin-like protein 2	100815532	GLYMA_02G139500
63	5.13	LOC100306201	uncharacterized LOC100306201	100306201	GLYMA_15G217100
64	5.13	LOC100788796	cytochrome b5	100788796	GLYMA_03G259600
65	5.1	LOC547940	squalene synthase	547940	GLYMA_12G038200
66	5.06	LOC100794342	serine carboxypeptidase-like 19-like	100794342	GLYMA_15G090300
67	5.03	LOC100803418	spermidine hydroxycinnamoyl transferase	100803418	GLYMA_18G103500
68	5.03	LOC100808752	ABC transporter C family member 4	100808752	GLYMA_19G210700
69	5.03	LOC100809846	protein NRT1/ PTR FAMILY 1.2	100809846	GLYMA_04G082700
70	4.97	LOX9	lipoxygenase-9	100127399	GLYMA_07G034800
71	4.97	LOC100787121	ATP-citrate synthase alpha chain protein 1	100787121	GLYMA_08G159900
72	4.91	LOC100809422	transcription factor bHLH18	100809422	GLYMA_08G215500
73	4.84	LOC100784778	linoleate 9S-lipoxygenase-4	100784778	GLYMA_05G098600
74	4.84	LOXB1	lipoxygenase	547836	GLYMA_13G347700
75	4.81	LOC100306380	uncharacterized LOC100306380	100306380	GLYMA_19G258500
76	4.8	LOC100782139	cyprosin	100782139	GLYMA_15G186400
77	4.77	LOC100811209	kunitz trypsin inhibitor 5	100811209	GLYMA_16G211800
78	4.74	LOC100787483	UDP-glycosyltransferase 74G1	100787483	GLYMA_16G158100
79	4.74	LOC100804807	ABC transporter C family member 14	100804807	GLYMA_09G044500
80	4.71	CHI1B1	chalcone--flavonone isomerase 1B-1	732545	GLYMA_20G241600
81	4.69	LOC100777157	spermidine hydroxycinnamoyl transferase	100777157	GLYMA_08G311500
82	4.67	LOC100779634	putative pterin-4-alpha-carbinolamine dehydratase-like	100779634	GLYMA_08G123200
83	4.66	LOC100800990	diphosphomevalonate decarboxylase MVD2, peroxisomal	100800990	GLYMA_20G109900
84	4.63	GLYI-7	putative lactoylglutathione lyase	100793089	GLYMA_07G261400
85	4.59	LOC100499724	FTCD_N superfamily protein	100499724	GLYMA_02G127600
86	4.52	LOC100527052	uncharacterized LOC100527052	100527052	GLYMA_08G215300
87	4.52	LOC100778398	beta-amyrin synthase	100778398	GLYMA_08G225800
88	4.51	LOX10	lipoxygenase-10	100127400	GLYMA_08G189600
89	4.51	GLYI-10	putative lactoylglutathione lyase	100794901	GLYMA_09G004300
90	4.51	LOC100804953	transcription factor bHLH25-like	100804953	GLYMA_07G027400
91	4.51	LOC100820343	mevalonate kinase-like	100820343	GLYMA_03G239000
92	4.48	LOC100500551	putative aspartic proteinase	100500551	GLYMA_09G079900
93	4.45	LOC100817333	uncharacterized LOC100817333	100817333	GLYMA_04G252600
94	4.44	LOC100802862	transcription factor bHLH18	100802862	GLYMA_17G155900
95	4.43	CYP74A1	allene oxide synthase, chloroplastic-like	100801764	GLYMA_07G162900
96	4.41	LOC100782951	(RS)-norcoclaurine 6-O-methyltransferase-like	100782951	GLYMA_11G256500
97	4.41	LOC547931	beta-amylase	547931	GLYMA_06G301500
98	4.38	LOC100806214	linoleate 9S-lipoxygenase-4-like	100806214	GLYMA_16G096200
99	4.36	LOC100818443	phosphomevalonate kinase, peroxisomal	100818443	GLYMA_06G127200
100	4.34	LOC100778376	transcription factor bHLH18	100778376	GLYMA_07G027200
101	4.34	LOC100786381	trans-cinnamate:CoA ligase, peroxisomal	100786381	GLYMA_14G209600
102	4.33	LOC100794040	uncharacterized LOC100794040	100794040	GLYMA_18G098400
103	4.3	LOC100776777	acetyl-CoA acetyltransferase, cytosolic 1	100776777	GLYMA_14G004600
104	4.27	LOC100788434	spermidine hydroxycinnamoyl transferase	100788434	GLYMA_18G104000
105	4.26	LOC100794318	serine carboxypeptidase-like 51	100794318	GLYMA_13G321700
106	4.26	LOC100818471	U-box domain-containing protein 35	100818471	GLYMA_07G001400
107	4.26	LOC547541	SRPBCC domain-containing protein	547541	GLYMA_08G230100
108	4.25	LOC100527514	uncharacterized LOC100527514	100527514	GLYMA_03G215100v4
109	4.19	LOC100137082	dihydroflavonol reductase	100137082	GLYMA_18G057900
110	4.12	LOC100527141	NDPk domain-containing protein	100527141	GLYMA_08G022500
111	4.11	LOC100782137	farnesyl pyrophosphate synthase 1-like	100782137	GLYMA_15G121400
112	4.1	LOC100795779	uncharacterized LOC100795779	100795779	GLYMA_01G186600
113	4.08	LOC100784234	4-coumarate--CoA ligase-like 9	100784234	GLYMA_05G075100
114	4.04	LOC100797338	soyasaponin III rhamnosyltransferase-like	100797338	GLYMA_15G051400
115	4.03	CHS13	chalcone synthase 13	100775264	GLYMA_19G105100
116	4.03	LOC121175161	uncharacterized LOC121175161	121175161
117	4.01	LOC100499779	uncharacterized LOC100499779	100499779	GLYMA_16G202500
118	3.97	LOC100780795	phenolic glucoside malonyltransferase 1-like	100780795	GLYMA_19G030700
119	3.97	LOC100787314	ABC transporter C family member 10	100787314	GLYMA_16G172600
120	3.93	LOC100805227	serine carboxypeptidase II-2	100805227	GLYMA_04G155900
121	3.92	IFS1	isoflavone synthase 1	100037450	GLYMA_07G202300
122	3.88	LOC100781523	linoleate 9S-lipoxygenase-4-like	100781523
123	3.88	LOC100799029	uncharacterized LOC100799029	100799029	GLYMA_04G184400
124	3.86	LOC100790112	UTP--glucose-1-phosphate uridylyltransferase	100790112	GLYMA_14G210700
125	3.84	LOC100776472	protein NRT1/ PTR FAMILY 2.13	100776472	GLYMA_01G041400
126	3.79	GASA36	gibberellin-regulated protein 36	100527527	GLYMA_20G131100
127	3.78	LOC100789210	carotenoid 9,10(9',10')-cleavage dioxygenase 1	100789210	GLYMA_13G202200
128	3.78	LOC547820	31 kDa protein	547820	GLYMA_08G200100
129	3.77	LOC100500410	uncharacterized LOC100500410	100500410	GLYMA_02G016900
130	3.77	LOC100781043	tubulin beta-1 chain-like	100781043	GLYMA_14G219300
131	3.77	VSPA	28 kDa protein	547821	GLYMA_07G014500
132	3.74	LOC100776060	heat stress transcription factor B-4b	100776060	GLYMA_14G036200
133	3.71	LOC100818180	ATP-citrate synthase alpha chain protein 1-like	100818180	GLYMA_02G036300
134	3.7	LOC100811755	glutaminyl-peptide cyclotransferase	100811755	GLYMA_09G131800
135	3.68	LOC100803358	linoleate 9S-lipoxygenase	100803358	GLYMA_15G026400
136	3.66	LOC100796717	glucose-1-phosphate adenylyltransferase large subunit 1	100796717	GLYMA_04G011900
137	3.66	LOC100807362	cysteine proteinase RD21a-like	100807362	GLYMA_04G041500
138	3.64	LOC100802459	linoleate 9S-lipoxygenase 1	100802459	GLYMA_07G034900
139	3.63	LOC100783005	UDP-glycosyltransferase 79B3	100783005	GLYMA_06G235000
140	3.62	LOC100305495	PLAT domain-containing protein	100305495	GLYMA_20G152100
141	3.62	LOC100789243	7-deoxyloganetin glucosyltransferase	100789243	GLYMA_15G234700
142	3.6	LOC100794650	dnaJ homolog subfamily B member 4-like	100794650	GLYMA_13G235400
143	3.6	LOC100806281	cinnamoyl-CoA reductase 1	100806281	GLYMA_11G164700
144	3.59	LOC100798150	probable alpha-mannosidase At5g13980	100798150	GLYMA_04G200900
145	3.59	LOC100806193	homeobox-leucine zipper protein GLABRA 2	100806193	GLYMA_07G019500
146	3.56	LOC100820334	receptor protein kinase-like protein At4g34220	100820334	GLYMA_10G261600
147	3.53	LOC100800659	alpha-1,4 glucan phosphorylase L isozyme, chloroplastic/amyloplastic	100800659	GLYMA_13G057800
148	3.51	LOC100786956	3-hydroxy-3-methylglutaryl coenzyme A reductase 1	100786956	GLYMA_01G156700
149	3.49	CYP11	peptidyl-prolyl cis-trans isomerase CYP11	100306275	GLYMA_19G249000
150	3.49	LOC100793066	scarecrow-like protein 14	100793066	GLYMA_13G337200
151	3.48	LOC100776796	phototropin-1-like	100776796	GLYMA_15G043600v4
152	3.48	LOC100791780	soyasapogenol B glucuronide galactosyltransferase-like protein	100791780	GLYMA_18G208300
153	3.45	LOC100305905	PLAT superfamily protein	100305905	GLYMA_08G137000
154	3.45	LOC100780588	uncharacterized LOC100780588	100780588	GLYMA_18G184600
155	3.45	LOC100804763	dnaJ protein homolog 1	100804763	GLYMA_15G077900
156	3.45	LOC100809610	protein NRT1/ PTR FAMILY 3.1	100809610	GLYMA_01G081600
157	3.44	LOC106798389	linoleate 9S-lipoxygenase-4-like	106798389	GLYMA_04G105900v4
158	3.41	LOC100802347	farnesyl pyrophosphate synthase 1	100802347	GLYMA_09G015600
159	3.38	LOC100809823	boron transporter 1	100809823	GLYMA_03G222300
160	3.38	LOC100816809	linamarin synthase 1	100816809	GLYMA_20G057500
161	3.38	CHR5	chalcone reductase CHR5	100820161	GLYMA_18G285800
162	3.37	LOC100816227	UDP-glycosyltransferase 91A1	100816227	GLYMA_18G148500
163	3.35	LOC100819779	protein NRT1/ PTR FAMILY 1.2	100819779	GLYMA_17G194500
164	3.34	LOC100791176	uncharacterized LOC100791176	100791176	GLYMA_15G089000
165	3.34	LOC100810544	beta-amyrin synthase	100810544	GLYMA_03G121500
166	3.33	LOC100805158	transmembrane 9 superfamily member 11	100805158	GLYMA_09G096700
167	3.31	LOC100802730	phosphoglucomutase, chloroplastic	100802730	GLYMA_10G241000
168	3.31	LOC100809047	vicianin hydrolase	100809047	GLYMA_08G150400	GmBGLU15
169	3.29	LOC100781327	sulfate transporter 2.1	100781327	GLYMA_11G238400
170	3.26	LOC100306230	uncharacterized LOC100306230	100306230	GLYMA_10G130200
171	3.24	LOC100804829	peroxidase 15-like protein	100804829	GLYMA_09G022400
172	3.24	EU3	Ni-binding urease accessory protein UreG	547551	GLYMA_08G084800
173	3.24	EXP1	expansin 1	548040	GLYMA_17G260400
174	3.23	LOC100797904	phospholipase A2 homolog 3-like	100797904	GLYMA_01G002400
175	3.22	LOC100500257	protein ENHANCED PSEUDOMONAS SUSCEPTIBILITY 1	100500257	GLYMA_17G152600
176	3.22	LOC100803041	berberine bridge enzyme-like 8	100803041	GLYMA_09G028100
177	3.22	LOC100806646	alpha-1,4 glucan phosphorylase L isozyme, chloroplastic/amyloplastic	100806646	GLYMA_19G028400
178	3.2	LOC100798871	pyridoxaL 5'-phosphate dependent enzymes class IV superfamily protein	100798871	GLYMA_12G226400
179	3.18	LOC100792223	hydroxyisourate hydrolase	100792223	GLYMA_14G211700	GmBGLU55
180	3.16	LOC100499743	alcohol dehydrogenase class-3	100499743	GLYMA_03G168700
181	3.16	LOC100780077	phospholipase A1 PLIP1, chloroplastic	100780077	GLYMA_03G256900
182	3.16	LOC100808610	1-aminocyclopropane-1-carboxylate oxidase 1	100808610	GLYMA_04G170500
183	3.16	LOC100817446	zinc-finger homeodomain protein 11	100817446	GLYMA_01G047900
184	3.16	CHR1	chalcone reductase CHR1	547911	GLYMA_14G005700
185	3.15	LOC100527654	aldehyde dehydrogenase	100527654	GLYMA_05G231900
186	3.12	LOC100778578	cyclin-D1-1	100778578	GLYMA_08G291000
187	3.11	LOC100500325	uncharacterized LOC100500325	100500325	GLYMA_08G230400
188	3.11	LOC100800810	geraniol 8-hydroxylase	100800810	GLYMA_20G189600
189	3.11	LOC100807224	anthocyanidin 3-O-glucosyltransferase 7	100807224	GLYMA_13G255800
190	3.09	PIP1-8	aquaporin PIP1-8	100791447	GLYMA_11G228000
191	3.08	LOC100793768	quinone oxidoreductase 1	100793768	GLYMA_12G241100
192	3.08	LOC100804350	peroxidase 51-like	100804350	GLYMA_11G049600
193	3.08	LOC100817316	MYB-like transcription factor 4	100817316	GLYMA_19G214900
194	3.08	CHI1B2	chalcone--flavonone isomerase 1B-2	100037455	GLYMA_10G292200
195	3.07	LOC100790658	beta-glucosidase 46	100790658	GLYMA_15G105900
196	3.07	LOC100797468	argininosuccinate synthase, chloroplastic	100797468	GLYMA_05G046900v4
197	3.07	LOC100800519	berberine bridge enzyme-like 13	100800519	GLYMA_08G080700
198	3.05	LOC100782939	auxilin-like protein 1	100782939	GLYMA_11G071000
199	3.04	LOC100776063	putative nucleotidase	100776063	GLYMA_07G125900
200	3.04	LOC100785576	UTP--glucose-1-phosphate uridylyltransferase-like	100785576	GLYMA_02G241100v4
201	3.04	LOC121175239	uncharacterized LOC121175239	121175239
202	3.03	IQD30	protein IQ-DOMAIN 30	100800688	GLYMA_08G297500
203	3.01	ODC2	ornithine decarboxylase	547682	GLYMA_06G020300
204	3	LOC100792205	bark storage protein A-like	100792205	GLYMA_06G084200
205	2.98	LOC100785968	1,4-alpha-glucan-branching enzyme 1, chloroplastic/amyloplastic	100785968	GLYMA_19G192800
206	2.98	LOC100798034	probable esterase PIR7A	100798034	GLYMA_07G118000
207	2.97	LOC100775337	pathogen-associated molecular patterns-induced protein A70	100775337	GLYMA_14G095300
208	2.97	LOC100797294	coumaroyl-CoA:anthocyanidin 3-O-glucoside-6''-O-coumaroyltransferase 1	100797294	GLYMA_13G302300
209	2.97	LOC100809071	putative cinnamyl alcohol dehydrogenase	100809071	GLYMA_01G020900
210	2.96	LOC100777846	transcription factor bHLH18	100777846	GLYMA_07G027100
211	2.96	LOC100793405	2-alkenal reductase (NADP(+)-dependent)	100793405	GLYMA_12G193500
212	2.94	LOC100775267	transcription repressor MYB6	100775267	GLYMA_04G166900
213	2.94	LOC100775661	uncharacterized acetyltransferase At3g50280	100775661	GLYMA_06G041400
214	2.94	LOC100784427	glucan endo-1,3-beta-glucosidase	100784427	GLYMA_13G262400
215	2.94	LOC100790013	LamG domain-containing protein	100790013	GLYMA_10G251700
216	2.94	LOC100811703	SNF2 domain-containing protein CLASSY 1	100811703	GLYMA_U027200
217	2.94	LOC100819883	tubulin beta chain	100819883	GLYMA_06G024100
218	2.93	LOC100781212	acyl-protein thioesterase 2	100781212	GLYMA_13G363000
219	2.93	LOC100783078	isopentenyl-diphosphate Delta-isomerase I	100783078	GLYMA_09G250200
220	2.93	FAD2-1B	omega-6 fatty acid desaturase	100805777	GLYMA_20G111000
221	2.93	LOC100813764	probably inactive leucine-rich repeat receptor-like protein kinase At3g28040	100813764	GLYMA_18G284100
222	2.93	ASP1	L-asparaginase	547703	GLYMA_14G086300
223	2.92	LOC100786578	pinoresinol reductase 1-like	100786578	GLYMA_16G103900
224	2.9	LOC100776081	receptor-like cytosolic serine/threonine-protein kinase RBK2	100776081	GLYMA_15G100100
225	2.9	LOC100810258	allantoinase	100810258	GLYMA_13G240600
226	2.9	LOC100811072	putative chitinase	100811072	GLYMA_18G283400
227	2.9	DHAR1	DHAR class glutathione S-transferase	100819803	GLYMA_10G291100
228	2.89	LOC100305838	uncharacterized LOC100305838	100305838	GLYMA_12G017100
229	2.87	LOC100305831	uncharacterized LOC100305831	100305831	GLYMA_17G163400
230	2.87	LOC100306506	uncharacterized LOC100306506	100306506	GLYMA_14G070500
231	2.87	LOC100788647	protein DETOXIFICATION 12	100788647	GLYMA_20G123500
232	2.87	LOC100791865	uncharacterized LOC100791865	100791865	GLYMA_06G116200
233	2.87	LOC100813330	7-deoxyloganetin glucosyltransferase	100813330	GLYMA_15G051300
234	2.86	LOC100802880	leucine-rich repeat receptor-like serine/threonine-protein kinase RGI4	100802880	GLYMA_18G073600
235	2.86	LOC100805334	lachrymatory-factor synthase	100805334	GLYMA_01G009200
236	2.86	LOC100806282	protein PTST, chloroplastic-like	100806282	GLYMA_11G216800v4
237	2.85	LOC100305993	uncharacterized LOC100305993	100305993	GLYMA_02G019600
238	2.85	LOC100788128	transcription factor bHLH18	100788128	GLYMA_05G110900
239	2.85	LOC100804747	putative BPI/LBP family protein At1g04970	100804747	GLYMA_14G017900
240	2.83	LOC100802266	long chain acyl-CoA synthetase 8	100802266	GLYMA_13G010100
241	2.82	LOC100798975	galactose mutarotase	100798975	GLYMA_09G239800
242	2.81	LOC100499871	thioredoxin-like superfamily protein	100499871	GLYMA_17G254200
243	2.81	LOC100808701	HVA22-like protein a	100808701	GLYMA_17G098800
244	2.81	LOC100811719	P34 probable thiol protease-like	100811719	GLYMA_08G116900
245	2.81	FAD3C	microsomal omega-3 fatty acid desaturase	547470	GLYMA_18G062000
246	2.79	LOC100775983	squalene synthase 2	100775983	GLYMA_11G112000
247	2.79	LOC100785593	diphosphomevalonate decarboxylase MVD2, peroxisomal	100785593	GLYMA_10G279800
248	2.79	AOC6	allene oxide cyclase 4, chloroplastic-like	100805194	GLYMA_18G280900
249	2.79	LOC100811929	formin-like protein 11	100811929	GLYMA_10G152300
250	2.79	LOC102667706	uncharacterized LOC102667706	102667706
251	2.78	LOC100789955	PLASMODESMATA CALLOSE-BINDING PROTEIN 4	100789955	GLYMA_01G058300
252	2.76	LOC100787507	flavonoid 3'-monooxygenase CYP75B137	100787507	GLYMA_17G134200
253	2.76	LOC100787580	beta-amylase	100787580	GLYMA_12G102900
254	2.76	LOC100815188	protein NRT1/ PTR FAMILY 5.1	100815188	GLYMA_11G235200
255	2.76	MIPS4	inositol-3-phosphate synthase	100819908	GLYMA_08G138200
256	2.75	LOC100306635	protein yippee-like	100306635	GLYMA_12G226700
257	2.75	LOC100500182	uncharacterized LOC100500182	100500182	GLYMA_10G017400
258	2.75	LOC100785391	serine carboxypeptidase 24	100785391	GLYMA_02G204700
259	2.75	CHR6	chalcone reductase CHR6	100800931	GLYMA_02G307300
260	2.75	LOC100815434	fasciclin-like arabinogalactan protein 15	100815434	GLYMA_13G311000
261	2.75	LOC100817424	granule-bound starch synthase 1, chloroplastic/amyloplastic	100817424	GLYMA_16G018500
262	2.74	LOC100306043	uncharacterized LOC100306043	100306043	GLYMA_16G155500
263	2.74	LOC100776011	L-ascorbate oxidase	100776011	GLYMA_20G051900
264	2.74	LOC100781643	bifunctional dTDP-4-dehydrorhamnose 3,5-epimerase/dTDP-4-dehydrorhamnose reductase	100781643	GLYMA_17G132500
265	2.74	LOC100796229	U-box domain-containing protein 4	100796229	GLYMA_06G063000
266	2.74	LOC102661291	uncharacterized LOC102661291	102661291	GLYMA_14G007800
267	2.74	PRX2B	peroxidase	547548	GLYMA_07G260300
268	2.72	LOC100806333	protein ZINC INDUCED FACILITATOR-LIKE 1	100806333	GLYMA_06G313500
269	2.72	LOC102662899	uncharacterized LOC102662899	102662899
270	2.71	LOC100306374	putative photosystem II 5 KD protein	100306374	GLYMA_10G089300
271	2.71	LOC100782264	fasciclin-like arabinogalactan protein 15	100782264	GLYMA_12G190700
272	2.71	LOC100800269	linoleate 9S-lipoxygenase-4-like	100800269	GLYMA_09G113650v4
273	2.71	LOC100817513	(-)-isopiperitenol/(-)-carveol dehydrogenase, mitochondrial	100817513	GLYMA_04G174600
274	2.71	LOC100818121	uncharacterized LOC100818121	100818121	GLYMA_15G015800
275	2.7	LOC100306233	kunitz family trypsin and protease inhibitor	100306233	GLYMA_08G342200
276	2.7	LOC100778882	glycine-rich cell wall structural protein 2	100778882	GLYMA_13G090700
277	2.7	LOC100781909	cytochrome P450 71A1	100781909	GLYMA_05G042600
278	2.7	LOC100792107	spermidine synthase 1-like	100792107	GLYMA_02G033900
279	2.7	LOC100808347	lysine-rich arabinogalactan protein 18	100808347	GLYMA_01G190900
280	2.7	LOC100813542	peroxisomal fatty acid beta-oxidation multifunctional protein MFP2	100813542	GLYMA_17G027600
281	2.7	LOC100819408	tubulin beta chain	100819408	GLYMA_17G258300
282	2.68	LOC100801336	protein DETOXIFICATION 14	100801336	GLYMA_20G123400
283	2.68	LOC100814157	cytochrome P450 71D11	100814157	GLYMA_20G007100
284	2.68	LOC100820515	uncharacterized LOC100820515	100820515	GLYMA_19G152500
285	2.67	LOC100777962	biotin carboxyl carrier protein of acetyl-CoA carboxylase 2, chloroplastic-like	100777962	GLYMA_19G028800
286	2.67	LOC100805806	50S ribosomal protein 6, chloroplastic	100805806	GLYMA_06G089700
287	2.65	LOC100780331	probable sulfate transporter 3.4	100780331	GLYMA_07G006500
288	2.65	LOC100789611	protein DETOXIFICATION 35	100789611	GLYMA_16G180200
289	2.65	LOC100793761	formin-like protein 11	100793761	GLYMA_20G236100
290	2.65	LOC100812759	36.4 kDa proline-rich protein	100812759	GLYMA_13G160400
291	2.65	LOC100814412	DNA damage-repair/toleration protein DRT100-like	100814412	GLYMA_08G152800v4
292	2.65	LOC100815168	uncharacterized LOC100815168	100815168	GLYMA_03G136300
293	2.65	LOC100816431	amino acid transporter AVT1A	100816431	GLYMA_10G094000
294	2.64	LOC100305373	MAPK	100305373	GLYMA_14G028100
295	2.64	LOC100784849	protein ASPARTIC PROTEASE IN GUARD CELL 1	100784849	GLYMA_09G187200
296	2.64	LOC100785212	serine/threonine/tyrosine-protein kinase HT1	100785212	GLYMA_17G090000
297	2.64	ANN11	annexin D4-like	100796623	GLYMA_15G238400
298	2.64	LOC100802653	uncharacterized LOC100802653	100802653	GLYMA_07G079500
299	2.64	LOC547969	ruBisCO-associated protein	547969	GLYMA_01G142400
300	2.63	BZIP8	bZIP transcription factor 8	100815433	GLYMA_13G292800

## Sheet: UGT73B4
Table S7. Coexpression analysis of GmUGT73B4 with all soybean genes, and genes overlapped in our GmBGLU family analysis are highlight in red.
new.rank	ave..rank.to.query.loci	Symbol	function.	Entrez.Gene.ID	Other.ID	BGLU.ID
1	16.26	SGT2	soyasapogenol B glucuronide galactosyltransferase	100777250	GLYMA_11G053400
2	14.4	LOC100816053	UDP-glucosyl transferase 73B2	100816053	GLYMA_02G104600
3	13.7	LOC100810341	trifunctional UDP-glucose 4,6-dehydratase/UDP-4-keto-6-deoxy-D-glucose 3,5-epimerase/UDP-4-keto-L-rhamnose-reductase RHM1	100810341	GLYMA_18G106300
4	13.59	LOC100788506	cellulose synthase-like protein G1	100788506	GLYMA_06G324300
5	13.4	CYP93E1	beta-amyrin and sophoradiol 24-hydroxylase	100037459	GLYMA_08G350800
6	13	GT4	glucosyltransferase	732578	GLYMA_07G254600
7	12.63	CYP72A67	cytochrome P450 72A15	100801959	GLYMA_08G238100
8	12.59	SGT3	soyasaponin III rhamnosyltransferase	100793463	GLYMA_08G181000
9	11.62	KTI-3	kunitz family trypsin and protease inhibitor protein	100170690	GLYMA_16G211700
10	11.59	LOC100782933	malonyl-CoA:anthocyanidin 5-O-glucoside-6''-O-malonyltransferase	100782933	GLYMA_18G258000
11	11.54	AMS1	beta-amyrin synthase	547702	GLYMA_07G001300
12	11.06	LOC100800329	squalene monooxygenase SE1	100800329	GLYMA_07G185500
13	11.06	LOC100817837	uncharacterized LOC100817837	100817837	GLYMA_03G141900
14	10.99	LOC100789054	protein NRT1/ PTR FAMILY 1.2	100789054	GLYMA_14G138200
15	10.81	LOC100306647	dirigent domain-containing protein	100306647	GLYMA_11G150300
16	10.27	LOC100810985	beta-glucosidase 46	100810985	GLYMA_07G258700	GmBGLU13
17	10.04	DRR1	disease resistance response protein 1	100305879	GLYMA_11G150400
18	9.81	LOC100815640	beta-amyrin 28-monooxygenase	100815640	GLYMA_08G243600
19	9.78	LOC100785084	phenolic glucoside malonyltransferase 1	100785084	GLYMA_19G030800
20	9.7	LOC100802222	cellulose synthase-like protein G2	100802222	GLYMA_11G151800
21	9.45	LOC100810117	soyasapogenol B glucuronide galactosyltransferase-like	100810117	GLYMA_15G221300
22	9.37	LOC100788028	hydroxymethylglutaryl-CoA synthase	100788028	GLYMA_01G215500
23	9.33	LOC100780167	ABC transporter C family member 14	100780167	GLYMA_15G148500
24	8.75	KTI-2	kunitz trypsin protease inhibitor	548021	GLYMA_09G155500
25	8.67	LOC100796374	cellulose synthase-like protein G1	100796374	GLYMA_04G255400
26	8.23	LOC100820273	UDP-glucose flavonoid 3-O-glucosyltransferase 7	100820273	GLYMA_08G348500
27	7.9	LOC100800222	phloretin 4'-O-glucosyltransferase	100800222	GLYMA_18G003100
28	7.68	LOC100306609	uncharacterized LOC100306609	100306609	GLYMA_02G270200
29	7.65	LOC100808856	squalene monooxygenase SE1	100808856	GLYMA_08G063700
30	7.47	LOC102663900	spermidine hydroxycinnamoyl transferase	102663900	GLYMA_15G241300
31	6.9	LOC100783005	UDP-glycosyltransferase 79B3	100783005	GLYMA_06G235000
32	6.88	SG-3	putative glycosyltransferase UGT91H9	100792112	GLYMA_10G104700
33	6.75	LOC100815480	3-hydroxy-3-methylglutaryl-coenzyme A reductase 3	100815480	GLYMA_16G113000
34	6.69	LOC100778376	transcription factor bHLH18	100778376	GLYMA_07G027200
35	6.64	LOC100790445	11-oxo-beta-amyrin 30-oxidase	100790445	GLYMA_06G238500
36	6.61	LOC100794342	serine carboxypeptidase-like 19-like	100794342	GLYMA_15G090300
37	6.55	LOC100783627	protein DETOXIFICATION 29	100783627	GLYMA_18G143700
38	6.36	LOC100816551	transcription factor bHLH18	100816551	GLYMA_01G198100
39	6.29	LOC100775672	probable inactive purple acid phosphatase 27-like	100775672	GLYMA_06G170300
40	6.28	LOC100527202	uncharacterized LOC100527202	100527202	GLYMA_15G008800
41	6.25	LOC100777157	spermidine hydroxycinnamoyl transferase	100777157	GLYMA_08G311500
42	6.24	LOC100800990	diphosphomevalonate decarboxylase MVD2, peroxisomal	100800990	GLYMA_20G109900
43	6.02	LOC100782139	cyprosin	100782139	GLYMA_15G186400
44	6.02	LOC100782595	putative hydroxymethylglutaryl-CoA synthase	100782595	GLYMA_11G027000
45	5.88	LOC100804953	transcription factor bHLH25-like	100804953	GLYMA_07G027400
46	5.83	LOC100806193	homeobox-leucine zipper protein GLABRA 2	100806193	GLYMA_07G019500
47	5.83	LOC100782137	farnesyl pyrophosphate synthase 1-like	100782137	GLYMA_15G121400
48	5.8	LOC100804807	ABC transporter C family member 14	100804807	GLYMA_09G044500
49	5.77	LOC100803418	spermidine hydroxycinnamoyl transferase	100803418	GLYMA_18G103500
50	5.72	LOC100811237	3-hydroxy-3-methylglutaryl coenzyme A reductase 2-B	100811237	GLYMA_09G196000
51	5.67	LOC100500136	uncharacterized LOC100500136	100500136	GLYMA_19G211700
52	5.67	LOC100787314	ABC transporter C family member 10	100787314	GLYMA_16G172600
53	5.62	LOC100783787	probable 3-beta-hydroxysteroid-Delta(8),Delta(7)-isomerase	100783787	GLYMA_09G186900
54	5.59	CYP72A69	11-oxo-beta-amyrin 30-oxidase	100806730	GLYMA_15G243300
55	5.59	IFS1	isoflavone synthase 1	100037450	GLYMA_07G202300
56	5.51	UGT4	isoflavone 7-O-glucosyltransferase UGT4	100776271	GLYMA_16G175400
57	5.48	SG-4	UDP-arabinose glycosyltransferase	100794543	GLYMA_01G046300
58	5.45	LOC112998745	uncharacterized LOC112998745	112998745	GLYMA_13G364800
59	5.41	VLXB	lipoxygenase L-5	100101853	GLYMA_15G026500
60	5.35	LOC100777680	spermidine hydroxycinnamoyl transferase	100777680	GLYMA_08G311600
61	5.33	LOC100797338	soyasaponin III rhamnosyltransferase-like	100797338	GLYMA_15G051400
62	5.32	LOC100817316	MYB-like transcription factor 4	100817316	GLYMA_19G214900
63	5.32	LOC100786761	uncharacterized LOC100786761	100786761	GLYMA_16G172400
64	5.3	LOC100782951	(RS)-norcoclaurine 6-O-methyltransferase-like	100782951	GLYMA_11G256500
65	5.29	LOC100527052	uncharacterized LOC100527052	100527052	GLYMA_08G215300
66	5.22	VLXC	lipoxygenase	547856	GLYMA_07G006900
67	5.14	LOX7	lipoxygenase	547860	GLYMA_13G347800
68	5.08	LOC100306640	uncharacterized LOC100306640	100306640	GLYMA_02G242200
69	5.07	LOC100808530	SET domain-containing protein	100808530	GLYMA_01G148700
70	5.06	LOC100780588	uncharacterized LOC100780588	100780588	GLYMA_18G184600
71	5.04	LOC100820343	mevalonate kinase-like	100820343	GLYMA_03G239000
72	5.02	UGT2	isoflavone 7-O-glucosyltransferase	100775730	GLYMA_16G175300
73	4.99	LOC100809846	protein NRT1/ PTR FAMILY 1.2	100809846	GLYMA_04G082700
74	4.99	LOC100815007	phospholipase A1-Igamma1, chloroplastic	100815007	GLYMA_03G159000
75	4.89	LOC100795733	transcription factor MYC2	100795733	GLYMA_07G051500
76	4.89	LOC100776777	acetyl-CoA acetyltransferase, cytosolic 1	100776777	GLYMA_14G004600
77	4.88	LOC100776472	protein NRT1/ PTR FAMILY 2.13	100776472	GLYMA_01G041400
78	4.86	LOC100802862	transcription factor bHLH18	100802862	GLYMA_17G155900
79	4.73	CHI1B1	chalcone--flavonone isomerase 1B-1	732545	GLYMA_20G241600
80	4.71	LOC100818639	transcription factor MYB51	100818639	GLYMA_06G195600
81	4.7	LOC100817228	ATP-citrate synthase alpha chain protein 1	100817228	GLYMA_15G267000
82	4.7	LOC100527514	uncharacterized LOC100527514	100527514	GLYMA_03G215100v4
83	4.66	LOC100499724	FTCD_N superfamily protein	100499724	GLYMA_02G127600
84	4.62	LOC100500257	protein ENHANCED PSEUDOMONAS SUSCEPTIBILITY 1	100500257	GLYMA_17G152600
85	4.62	LOC100784778	linoleate 9S-lipoxygenase-4	100784778	GLYMA_05G098600
86	4.62	LOC100787121	ATP-citrate synthase alpha chain protein 1	100787121	GLYMA_08G159900
87	4.59	LOC100499779	uncharacterized LOC100499779	100499779	GLYMA_16G202500
88	4.58	LOC100804763	dnaJ protein homolog 1	100804763	GLYMA_15G077900
89	4.58	LOC100306380	uncharacterized LOC100306380	100306380	GLYMA_19G258500
90	4.56	LOC100783078	isopentenyl-diphosphate Delta-isomerase I	100783078	GLYMA_09G250200
91	4.55	LOXB1	lipoxygenase	547836	GLYMA_13G347700
92	4.52	LOC100815439	protein ZINC INDUCED FACILITATOR-LIKE 1	100815439	GLYMA_06G313600
93	4.51	LOC100795779	uncharacterized LOC100795779	100795779	GLYMA_01G186600
94	4.44	LOC100794040	uncharacterized LOC100794040	100794040	GLYMA_18G098400
95	4.43	LOC100786381	trans-cinnamate:CoA ligase, peroxisomal	100786381	GLYMA_14G209600
96	4.38	LOC100500551	putative aspartic proteinase	100500551	GLYMA_09G079900
97	4.37	LOX10	lipoxygenase-10	100127400	GLYMA_08G189600
98	4.33	LOC547898	Sali3-2	547898	GLYMA_12G217400
99	4.33	LOX9	lipoxygenase-9	100127399	GLYMA_07G034800
100	4.33	LOC100793066	scarecrow-like protein 14	100793066	GLYMA_13G337200
101	4.29	LOC100818443	phosphomevalonate kinase, peroxisomal	100818443	GLYMA_06G127200
102	4.25	LOC100795528	cytochrome P450 736A117	100795528	GLYMA_13G181900
103	4.25	LOC100809422	transcription factor bHLH18	100809422	GLYMA_08G215500
104	4.23	LOC547820	31 kDa protein	547820	GLYMA_08G200100
105	4.22	LOC100305495	PLAT domain-containing protein	100305495	GLYMA_20G152100
106	4.18	LOC100803041	berberine bridge enzyme-like 8	100803041	GLYMA_09G028100
107	4.16	ANN11	annexin D4-like	100796623	GLYMA_15G238400
108	4.14	LOC100775267	transcription repressor MYB6	100775267	GLYMA_04G166900
109	4.14	LOC100787483	UDP-glycosyltransferase 74G1	100787483	GLYMA_16G158100
110	4.12	LOC100779280	spermidine hydroxycinnamoyl transferase	100779280	GLYMA_08G311900
111	4.07	LOC100808752	ABC transporter C family member 4	100808752	GLYMA_19G210700
112	4.07	LOC100789243	7-deoxyloganetin glucosyltransferase	100789243	GLYMA_15G234700
113	4.05	LOC100803358	linoleate 9S-lipoxygenase	100803358	GLYMA_15G026400
114	4.01	LOC100786956	3-hydroxy-3-methylglutaryl coenzyme A reductase 1	100786956	GLYMA_01G156700
115	4	LOC100785708	transcription factor MYC2	100785708	GLYMA_08G271900
116	3.96	LOC100814510	embryogenesis-associated protein EMB8	100814510	GLYMA_20G177000
117	3.96	LOC100781624	1-aminocyclopropane-1-carboxylate oxidase homolog 1	100781624	GLYMA_08G351932v4
118	3.94	LOC547669	acid phosphatase	547669	GLYMA_08G200200
119	3.9	LOC100820115	vacuolar-sorting receptor 1	100820115	GLYMA_01G242800
120	3.89	LOC100306201	uncharacterized LOC100306201	100306201	GLYMA_15G217100
121	3.85	LOC100788434	spermidine hydroxycinnamoyl transferase	100788434	GLYMA_18G104000
122	3.84	LOC100796815	serine carboxypeptidase-like 27	100796815	GLYMA_16G145300
123	3.84	SIP1-6	aquaporin SIP1-6	100797126	GLYMA_06G307000
124	3.81	LOC100788796	cytochrome b5	100788796	GLYMA_03G259600
125	3.79	LOC100807763	metal-nicotianamine transporter YSL1	100807763	GLYMA_13G001500
126	3.79	LOC100500410	uncharacterized LOC100500410	100500410	GLYMA_02G016900
127	3.77	LOC100806214	linoleate 9S-lipoxygenase-4-like	100806214	GLYMA_16G096200
128	3.74	LOC100816227	UDP-glycosyltransferase 91A1	100816227	GLYMA_18G148500
129	3.71	IF7GT5	isoflavone 7-O-glucosyltransferase UGT5	100777870	GLYMA_16G176000
130	3.68	IF7GT	UDP-glucose:isoflavone 7-O-glucosyltransferase	100101902	GLYMA_16G175600
131	3.68	LOC100500182	uncharacterized LOC100500182	100500182	GLYMA_10G017400
132	3.67	LOC100788585	threonine synthase 1, chloroplastic	100788585	GLYMA_17G052000
133	3.67	LOC100790638	7-deoxyloganetin glucosyltransferase	100790638	GLYMA_14G175800
134	3.66	LOC100778398	beta-amyrin synthase	100778398	GLYMA_08G225800
135	3.64	LOC100815532	formin-like protein 2	100815532	GLYMA_02G139500
136	3.64	SOMT-9	O-methyltransferase SOMT-9	100305498	GLYMA_17G171100
137	3.63	LOC100780822	serine carboxypeptidase-like 50	100780822	GLYMA_20G015100v4
138	3.6	LOC106798389	linoleate 9S-lipoxygenase-4-like	106798389	GLYMA_04G105900v4
139	3.6	LOC121175161	uncharacterized LOC121175161	121175161
140	3.57	LOC100804044	4-coumarate--CoA ligase-like 9	100804044	GLYMA_06G171900
141	3.57	LOC100809610	protein NRT1/ PTR FAMILY 3.1	100809610	GLYMA_01G081600
142	3.57	PAP25	purple acid phosphatase	100818438	GLYMA_13G161900
143	3.52	CHS13	chalcone synthase 13	100775264	GLYMA_19G105100
144	3.51	LOC100805227	serine carboxypeptidase II-2	100805227	GLYMA_04G155900
145	3.51	LOC100780795	phenolic glucoside malonyltransferase 1-like	100780795	GLYMA_19G030700
146	3.49	CYP74A1	allene oxide synthase, chloroplastic-like	100801764	GLYMA_07G162900
147	3.48	LOC100794650	dnaJ homolog subfamily B member 4-like	100794650	GLYMA_13G235400
148	3.48	LOC100306045	uncharacterized LOC100306045	100306045	GLYMA_09G077500
149	3.46	LOC100781523	linoleate 9S-lipoxygenase-4-like	100781523
150	3.46	LOC100784234	4-coumarate--CoA ligase-like 9	100784234	GLYMA_05G075100
151	3.45	EN2	endonuclease	100101893	GLYMA_07G050300
152	3.45	LOC100778578	cyclin-D1-1	100778578	GLYMA_08G291000
153	3.41	LOC100794318	serine carboxypeptidase-like 51	100794318	GLYMA_13G321700
154	3.41	LOC100811209	kunitz trypsin inhibitor 5	100811209	GLYMA_16G211800
155	3.41	LOC100791780	soyasapogenol B glucuronide galactosyltransferase-like protein	100791780	GLYMA_18G208300
156	3.4	LOC100785410	polyphenol oxidase I, chloroplastic	100785410	GLYMA_18G225100
157	3.37	LOC100814471	flavonol synthase/flavanone 3-hydroxylase-like	100814471	GLYMA_18G026500
158	3.37	LOC100305526	PLAT domain-containing protein	100305526	GLYMA_09G151900
159	3.35	LOC100798034	probable esterase PIR7A	100798034	GLYMA_07G118000
160	3.35	LOC100788128	transcription factor bHLH18	100788128	GLYMA_05G110900
161	3.34	LOC100777413	transcription factor bHLH94	100777413	GLYMA_03G240000
162	3.33	LOC100806078	transcription factor NAI1	100806078	GLYMA_18G246000
163	3.3	LOC100500325	uncharacterized LOC100500325	100500325	GLYMA_08G230400
164	3.3	LOC100777857	copper-transporting ATPase PAA1, chloroplastic	100777857	GLYMA_08G072400
165	3.29	LOC100809888	transcription factor bHLH25	100809888	GLYMA_13G368700
166	3.29	LOC100816865	GDSL esterase/lipase At1g28600-like	100816865	GLYMA_15G080900
167	3.26	LOC100810879	E3 ubiquitin-protein ligase SGR9, amyloplastic	100810879	GLYMA_10G047200
168	3.26	LOC100779634	putative pterin-4-alpha-carbinolamine dehydratase-like	100779634	GLYMA_08G123200
169	3.23	R1	cysteine proteinase inhibitor	548091
170	3.22	LOC100814459	spermidine hydroxycinnamoyl transferase	100814459	GLYMA_10G060700
171	3.2	BZIP110	bZIP transcription factor bZIP110	778139	GLYMA_08G115300
172	3.19	LOC100818471	U-box domain-containing protein 35	100818471	GLYMA_07G001400
173	3.18	LOC100802347	farnesyl pyrophosphate synthase 1	100802347	GLYMA_09G015600
174	3.14	LOC100781972	embryo-specific protein ATS3B	100781972	GLYMA_16G202000
175	3.14	LOC100782939	auxilin-like protein 1	100782939	GLYMA_11G071000
176	3.12	LOC100800860	uncharacterized sugar kinase slr0537	100800860	GLYMA_14G073100
177	3.12	LOC100811719	P34 probable thiol protease-like	100811719	GLYMA_08G116900
178	3.12	LOC100777846	transcription factor bHLH18	100777846	GLYMA_07G027100
179	3.11	LOC100796713	molybdenum cofactor sulfurase	100796713	GLYMA_11G026900
180	3.11	LOC100778772	oxysterol-binding protein-related protein 4B	100778772	GLYMA_17G059900
181	3.09	IQD30	protein IQ-DOMAIN 30	100800688	GLYMA_08G297500
182	3.07	GH	gamma glutamyl hydrolase	547881	GLYMA_13G267800
183	3.05	LOC100799605	fasciclin-like arabinogalactan protein 2	100799605	GLYMA_14G004200
184	3.05	LOC100776289	transcription factor MYC2-like	100776289	GLYMA_01G018400v4
185	3.04	LOC100815510	thermospermine synthase ACAULIS5	100815510	GLYMA_17G225500
186	3.04	LOC100779138	homeobox-leucine zipper protein HOX11	100779138	GLYMA_02G171300
187	3.03	LOC100813330	7-deoxyloganetin glucosyltransferase	100813330	GLYMA_15G051300
188	3.03	LOC100815168	uncharacterized LOC100815168	100815168	GLYMA_03G136300
189	2.98	LOC100795872	2-hydroxyisoflavanone dehydratase-like protein	100795872	GLYMA_20G143400
190	2.97	LOC100807224	anthocyanidin 3-O-glucosyltransferase 7	100807224	GLYMA_13G255800
191	2.97	LOC100812777	protein IRX15-LIKE	100812777	GLYMA_07G215600
192	2.97	LOC100813492	jasmonoyl--L-amino acid synthetase JAR4	100813492	GLYMA_07G057900
193	2.97	LOC100815135	abscisic acid 8'-hydroxylase CYP707A1	100815135	GLYMA_17G242200
194	2.97	LOC100793273	3-oxo-Delta(4,5)-steroid 5-beta-reductase-like	100793273
195	2.96	UGT8	isoflavone 7-O-glucosyltransferase UGT8	100776806	GLYMA_16G175500
196	2.96	LOC100784697	zeatin O-glucosyltransferase	100784697	GLYMA_10G108400
197	2.94	LOC100800269	linoleate 9S-lipoxygenase-4-like	100800269	GLYMA_09G113650v4
198	2.94	LOC100802184	uncharacterized LOC100802184	100802184	GLYMA_02G210000
199	2.94	LOC100778379	stem 28 kDa glycoprotein	100778379	GLYMA_07G014600
200	2.94	LOC100792223	hydroxyisourate hydrolase	100792223	GLYMA_14G211700	GmBGLU55
201	2.93	LOC100807043	protein TIFY 6B	100807043	GLYMA_05G235500
202	2.92	LOC100799029	uncharacterized LOC100799029	100799029	GLYMA_04G184400
203	2.92	PAP	purple acid phosphatase	606505	GLYMA_08G093500
204	2.9	LOC100805279	7-deoxyloganetin glucosyltransferase	100805279	GLYMA_14G175000
205	2.9	LOC100814157	cytochrome P450 71D11	100814157	GLYMA_20G007100
206	2.9	CDPK	Calcium-dependent protein kinase SK5	547825	GLYMA_08G005600
207	2.9	LOC100792035	bark storage protein A	100792035	GLYMA_07G083700
208	2.89	LOC100801369	polyphenol oxidase A1, chloroplastic	100801369	GLYMA_13G183500
209	2.89	AOC5	allene oxide cyclase 5	100803536	GLYMA_08G256600
210	2.89	NAC022	NAC domain-containing protein	100805768	GLYMA_04G249000
211	2.89	LOC100817010	flavin-binding monooxygenase family protein	100817010	GLYMA_05G023700
212	2.89	LOC100778346	tubby-like F-box protein 3	100778346	GLYMA_13G214900
213	2.87	LOC100818334	transcription factor NAI1	100818334	GLYMA_09G246951v4
214	2.87	SPCP1	nodulin-26	547967	GLYMA_03G185900
215	2.87	LOC100776011	L-ascorbate oxidase	100776011	GLYMA_20G051900
216	2.86	LOC100815434	fasciclin-like arabinogalactan protein 15	100815434	GLYMA_13G311000
217	2.86	LOC100816296	receptor-like serine/threonine-protein kinase ALE2	100816296	GLYMA_13G104300
218	2.86	LOC100775337	pathogen-associated molecular patterns-induced protein A70	100775337	GLYMA_14G095300
219	2.85	LOC100795959	uncharacterized sugar kinase slr0537	100795959	GLYMA_17G251900
220	2.85	LOC100804126	peroxidase 12	100804126	GLYMA_10G222500
221	2.85	IF7MaT	malonyl-CoA:isoflavone 7-O-glucoside-6''-O-malonyltransferase	100127426	GLYMA_13G056100
222	2.83	CYP71A9	cytochrome P450 71A9-like	100806157	GLYMA_05G042800
223	2.83	LOC100807362	cysteine proteinase RD21a-like	100807362	GLYMA_04G041500
224	2.83	LOC100818066	flavin-containing monooxygenase FMO GS-OX-like 8	100818066	GLYMA_05G023800
225	2.83	LOC100820588	putative cinnamyl alcohol dehydrogenase	100820588	GLYMA_14G221200
226	2.82	GSTU60	tau class glutathione S-transferase	100500052	GLYMA_18G190500
227	2.82	LOC100783248	protein STAY-GREEN homolog, chloroplastic	100783248	GLYMA_17G132900
228	2.81	FLS1	flavonol synthase	778157	GLYMA_13G082300
229	2.78	LOC100791176	uncharacterized LOC100791176	100791176	GLYMA_15G089000
230	2.76	LOC100796888	auxin-responsive protein IAA16	100796888	GLYMA_03G247400
231	2.76	LOC100802062	primary amine oxidase	100802062	GLYMA_20G145200
232	2.76	LOC100806878	polyamine oxidase 5	100806878	GLYMA_14G209400
233	2.76	LOC100810544	beta-amyrin synthase	100810544	GLYMA_03G121500
234	2.76	LOC100814903	probable disease resistance protein At4g27220	100814903	GLYMA_06G256300
235	2.76	CYP71A10	cytochrome P450 71A10	606503	GLYMA_06G176100
236	2.75	LOC100799555	primary amine oxidase	100799555	GLYMA_20G145100
237	2.75	LOC100801868	trihelix transcription factor GTL2	100801868	GLYMA_19G243500
238	2.75	LOC100801937	DUF21 domain-containing protein At2g14520	100801937	GLYMA_07G185800
239	2.75	LOC100804742	purine permease 1-like	100804742	GLYMA_06G099400v4
240	2.75	LOC100809628	diacylglycerol O-acyltransferase 2D-like	100809628	GLYMA_09G195400
241	2.75	LOC100817245	auxilin-like protein 1	100817245	GLYMA_01G172200
242	2.75	UGT7	isoflavone 7-O-glucosyltransferase UGT7	100777343	GLYMA_16G175900
243	2.75	LOC100782264	fasciclin-like arabinogalactan protein 15	100782264	GLYMA_12G190700
244	2.75	LOC100789930	putative 3-ketoacyl-CoA thiolase 2	100789930	GLYMA_07G180100
245	2.74	LOC100798911	2-oxoglutarate-dependent dioxygenase 19	100798911	GLYMA_14G178500
246	2.74	LOC100806717	uncharacterized LOC100806717	100806717	GLYMA_07G189000
247	2.74	LOC100781101	uncharacterized LOC100781101	100781101	GLYMA_02G184700
248	2.74	LOC100786578	pinoresinol reductase 1-like	100786578	GLYMA_16G103900
249	2.72	LOC100797149	annexin D3	100797149	GLYMA_15G238500
250	2.72	LOC102662899	uncharacterized LOC102662899	102662899
251	2.72	LOC100526861	uncharacterized LOC100526861	100526861	GLYMA_06G037000
252	2.72	LOC100776623	pectinesterase	100776623	GLYMA_16G014100
253	2.72	LOC100789858	peroxisomal nicotinamide adenine dinucleotide carrier	100789858	GLYMA_11G227400
254	2.72	LOC100792205	bark storage protein A-like	100792205	GLYMA_06G084200
255	2.71	LOC100815464	tubby-like F-box protein 6	100815464	GLYMA_15G098200
256	2.71	LOC100815822	plastidial pyruvate kinase 2	100815822	GLYMA_16G173100
257	2.71	LOC100816478	polyol transporter 5	100816478	GLYMA_12G037000
258	2.71	LOC547940	squalene synthase	547940	GLYMA_12G038200
259	2.7	LOC100799487	acid beta-fructofuranosidase	100799487	GLYMA_17G138500
260	2.7	LOC100815652	thaumatin-like protein 1	100815652	GLYMA_01G165400
261	2.7	LOC100820334	receptor protein kinase-like protein At4g34220	100820334	GLYMA_10G261600
262	2.68	LOC100306656	SRPBCC domain-containing protein	100306656	GLYMA_15G146600
263	2.68	LOC100784954	annexin D4	100784954	GLYMA_13G200000
264	2.67	LOC100811362	polygalacturonase 1 beta-like protein 3	100811362	GLYMA_08G287500
265	2.67	BBI-1	putative Bowman-Birk type protease inhibitor	100170691	GLYMA_18G231500
266	2.67	LOC100775224	cyclin-D1-1	100775224	GLYMA_02G030200
267	2.67	LOC100792940	protein NRT1/ PTR FAMILY 1.2	100792940	GLYMA_15G017000
268	2.65	LOC100796281	polyneuridine-aldehyde esterase-like	100796281	GLYMA_16G145200
269	2.65	LOC100776796	phototropin-1-like	100776796	GLYMA_15G043600v4
270	2.65	LOC100777240	glycine-rich protein 5	100777240	GLYMA_19G171900
271	2.64	LOC100796229	U-box domain-containing protein 4	100796229	GLYMA_06G063000
272	2.64	LOC102666154	uncharacterized LOC102666154	102666154
273	2.64	LOC100306655	CCT and tify domains-containing protein	100306655	GLYMA_17G043700
274	2.64	LOC100785621	cytochrome P450 71A1	100785621	GLYMA_04G110400
275	2.64	LOC100788930	4-hydroxy-tetrahydrodipicolinate synthase, chloroplastic	100788930	GLYMA_09G268200
276	2.64	LOC100791653	phloretin 4'-O-glucosyltransferase	100791653	GLYMA_05G150600
277	2.63	SWEET28	sugar efflux transporter SWEET28	100808537	GLYMA_09G043200
278	2.63	LOC100818698	zinc finger protein GAI-ASSOCIATED FACTOR 1	100818698	GLYMA_02G058500
279	2.63	LOC100776063	putative nucleotidase	100776063	GLYMA_07G125900
280	2.61	LOC100807470	scarecrow-like protein 15	100807470	GLYMA_01G177200
281	2.61	LOC100786385	hexokinase-1	100786385	GLYMA_07G124500
282	2.61	LOC100789630	kunitz trypsin inhibitor 5	100789630	GLYMA_09G163900
283	2.6	AOC6	allene oxide cyclase 4, chloroplastic-like	100805194	GLYMA_18G280900
284	2.59	LOC100797017	benzyl alcohol O-benzoyltransferase	100797017	GLYMA_02G001100
285	2.59	LOC121174926	linoleate 9S-lipoxygenase-4-like	121174926
286	2.59	LOC100306688	uncharacterized LOC100306688	100306688	GLYMA_08G299000
287	2.59	LOC100780325	peroxisomal fatty acid beta-oxidation multifunctional protein AIM1	100780325	GLYMA_07G085200
288	2.57	LOC100817333	uncharacterized LOC100817333	100817333	GLYMA_04G252600
289	2.57	LOC100499879	thioredoxin H-type	100499879	GLYMA_06G028600
290	2.57	LOC100777390	peroxidase 12	100777390	GLYMA_10G222400
291	2.57	BES1-4	protein BRASSINAZOLE-RESISTANT 1-like	100781888	GLYMA_04G033800
292	2.56	LOC100800904	ATP-citrate synthase beta chain protein 1	100800904	GLYMA_09G035600
293	2.56	LOC100807356	protein TIFY 10A	100807356	GLYMA_04G013800
294	2.56	LOC100810258	allantoinase	100810258	GLYMA_13G240600
295	2.56	LOC100814183	acetylglutamate kinase, chloroplastic	100814183	GLYMA_06G074900
296	2.56	WRKY45	WRKY transcription factor 45	100127389	GLYMA_04G218400
297	2.56	LOC100301884	starch synthase IIa-2	100301884	GLYMA_19G022900
298	2.56	LOC100781934	amino acid permease 8	100781934	GLYMA_06G088300
299	2.54	LOC100802114	patatin group A-3-like	100802114	GLYMA_07G115500
300	2.54	LOC100806357	putative receptor protein kinase ZmPK1	100806357	GLYMA_07G080700

## Sheet: UGT73F2
Table S8. Coexpression analysis of GmUGT73F2 with all soybean genes, and genes overlapped in our GmBGLU family analysis are highlight in red.
new.rank	ave..rank.to.query.loci	Symbol	function.	Entrez.Gene.ID	Other.ID	BGLU.ID
1	14.71	LOC100306647	dirigent domain-containing protein	100306647	GLYMA_11G150300
2	14.09	DRR1	disease resistance response protein 1	100305879	GLYMA_11G150400
3	13.9	LOC100788506	cellulose synthase-like protein G1	100788506	GLYMA_06G324300
4	13.87	SGT2	soyasapogenol B glucuronide galactosyltransferase	100777250	GLYMA_11G053400
5	13.57	LOC100782933	malonyl-CoA:anthocyanidin 5-O-glucoside-6''-O-malonyltransferase	100782933	GLYMA_18G258000
6	13.46	SGT3	soyasaponin III rhamnosyltransferase	100793463	GLYMA_08G181000
7	13	SG-9	UDP-glycosyltransferase UGT73B4	100793313	GLYMA_16G033700
8	12.88	LOC100810341	trifunctional UDP-glucose 4,6-dehydratase/UDP-4-keto-6-deoxy-D-glucose 3,5-epimerase/UDP-4-keto-L-rhamnose-reductase RHM1	100810341	GLYMA_18G106300
9	12.81	LOC100816053	UDP-glucosyl transferase 73B2	100816053	GLYMA_02G104600
10	12.47	CYP72A67	cytochrome P450 72A15	100801959	GLYMA_08G238100
11	12.07	AMS1	beta-amyrin synthase	547702	GLYMA_07G001300
12	11.84	LOC100789054	protein NRT1/ PTR FAMILY 1.2	100789054	GLYMA_14G138200
13	11.63	CYP93E1	beta-amyrin and sophoradiol 24-hydroxylase	100037459	GLYMA_08G350800
14	11.51	LOC100306609	uncharacterized LOC100306609	100306609	GLYMA_02G270200
15	11.43	KTI-3	kunitz family trypsin and protease inhibitor protein	100170690	GLYMA_16G211700
16	10.68	LOC100788028	hydroxymethylglutaryl-CoA synthase	100788028	GLYMA_01G215500
17	10.59	LOC100785084	phenolic glucoside malonyltransferase 1	100785084	GLYMA_19G030800
18	10.42	LOC100796374	cellulose synthase-like protein G1	100796374	GLYMA_04G255400
19	10.16	LOC100810985	beta-glucosidase 46	100810985	GLYMA_07G258700	GmBGLU13
20	10.11	LOC100817837	uncharacterized LOC100817837	100817837	GLYMA_03G141900
21	8.83	LOC100800329	squalene monooxygenase SE1	100800329	GLYMA_07G185500
22	8.56	LOC100820273	UDP-glucose flavonoid 3-O-glucosyltransferase 7	100820273	GLYMA_08G348500
23	8.53	LOC100527202	uncharacterized LOC100527202	100527202	GLYMA_15G008800
24	8.53	SG-3	putative glycosyltransferase UGT91H9	100792112	GLYMA_10G104700
25	8.38	LOC100815640	beta-amyrin 28-monooxygenase	100815640	GLYMA_08G243600
26	7.87	SG-4	UDP-arabinose glycosyltransferase	100794543	GLYMA_01G046300
27	7.46	LOC100810117	soyasapogenol B glucuronide galactosyltransferase-like	100810117	GLYMA_15G221300
28	7.38	LOC100800222	phloretin 4'-O-glucosyltransferase	100800222	GLYMA_18G003100
29	7.21	LOC100780167	ABC transporter C family member 14	100780167	GLYMA_15G148500
30	7.2	LOC100800990	diphosphomevalonate decarboxylase MVD2, peroxisomal	100800990	GLYMA_20G109900
31	6.81	LOC100808856	squalene monooxygenase SE1	100808856	GLYMA_08G063700
32	6.77	LOC100811237	3-hydroxy-3-methylglutaryl coenzyme A reductase 2-B	100811237	GLYMA_09G196000
33	6.69	LOC100777157	spermidine hydroxycinnamoyl transferase	100777157	GLYMA_08G311500
34	6.59	LOC100500136	uncharacterized LOC100500136	100500136	GLYMA_19G211700
35	6.43	LOC100787121	ATP-citrate synthase alpha chain protein 1	100787121	GLYMA_08G159900
36	6.43	KTI-2	kunitz trypsin protease inhibitor	548021	GLYMA_09G155500
37	6.33	LOC100783627	protein DETOXIFICATION 29	100783627	GLYMA_18G143700
38	6.26	LOC100779280	spermidine hydroxycinnamoyl transferase	100779280	GLYMA_08G311900
39	6.25	LOC100783005	UDP-glycosyltransferase 79B3	100783005	GLYMA_06G235000
40	6.25	LOC100802222	cellulose synthase-like protein G2	100802222	GLYMA_11G151800
41	6.13	LOC100808530	SET domain-containing protein	100808530	GLYMA_01G148700
42	5.99	LOC100783787	probable 3-beta-hydroxysteroid-Delta(8),Delta(7)-isomerase	100783787	GLYMA_09G186900
43	5.85	LOC100815480	3-hydroxy-3-methylglutaryl-coenzyme A reductase 3	100815480	GLYMA_16G113000
44	5.73	LOC100818639	transcription factor MYB51	100818639	GLYMA_06G195600
45	5.7	LOC100806193	homeobox-leucine zipper protein GLABRA 2	100806193	GLYMA_07G019500
46	5.67	LOC100804807	ABC transporter C family member 14	100804807	GLYMA_09G044500
47	5.56	LOC100816551	transcription factor bHLH18	100816551	GLYMA_01G198100
48	5.54	LOC100782595	putative hydroxymethylglutaryl-CoA synthase	100782595	GLYMA_11G027000
49	5.54	LOC100782951	(RS)-norcoclaurine 6-O-methyltransferase-like	100782951	GLYMA_11G256500
50	5.54	LOC100790445	11-oxo-beta-amyrin 30-oxidase	100790445	GLYMA_06G238500
51	5.52	LOC100805227	serine carboxypeptidase II-2	100805227	GLYMA_04G155900
52	5.52	LOC100820343	mevalonate kinase-like	100820343	GLYMA_03G239000
53	5.45	LOC102663900	spermidine hydroxycinnamoyl transferase	102663900	GLYMA_15G241300
54	5.44	LOC100777680	spermidine hydroxycinnamoyl transferase	100777680	GLYMA_08G311600
55	5.24	LOC100776777	acetyl-CoA acetyltransferase, cytosolic 1	100776777	GLYMA_14G004600
56	5.17	LOC100527052	uncharacterized LOC100527052	100527052	GLYMA_08G215300
57	5.14	LOC100786381	trans-cinnamate:CoA ligase, peroxisomal	100786381	GLYMA_14G209600
58	5.13	LOC100803041	berberine bridge enzyme-like 8	100803041	GLYMA_09G028100
59	5.08	LOC100782137	farnesyl pyrophosphate synthase 1-like	100782137	GLYMA_15G121400
60	5.08	LOC100817228	ATP-citrate synthase alpha chain protein 1	100817228	GLYMA_15G267000
61	5	LOC100306380	uncharacterized LOC100306380	100306380	GLYMA_19G258500
62	4.77	LOC100778376	transcription factor bHLH18	100778376	GLYMA_07G027200
63	4.75	LOC100776472	protein NRT1/ PTR FAMILY 2.13	100776472	GLYMA_01G041400
64	4.7	LOC100815532	formin-like protein 2	100815532	GLYMA_02G139500
65	4.63	LOC100306640	uncharacterized LOC100306640	100306640	GLYMA_02G242200
66	4.58	LOC100820334	receptor protein kinase-like protein At4g34220	100820334	GLYMA_10G261600
67	4.58	LOC112998745	uncharacterized LOC112998745	112998745	GLYMA_13G364800
68	4.54	LOC100804953	transcription factor bHLH25-like	100804953	GLYMA_07G027400
69	4.52	LOC100803418	spermidine hydroxycinnamoyl transferase	100803418	GLYMA_18G103500
70	4.44	LOC100797338	soyasaponin III rhamnosyltransferase-like	100797338	GLYMA_15G051400
71	4.41	LOC100787314	ABC transporter C family member 10	100787314	GLYMA_16G172600
72	4.4	LOC100499779	uncharacterized LOC100499779	100499779	GLYMA_16G202500
73	4.36	LOC100808752	ABC transporter C family member 4	100808752	GLYMA_19G210700
74	4.34	LOC100809422	transcription factor bHLH18	100809422	GLYMA_08G215500
75	4.34	LOC100809846	protein NRT1/ PTR FAMILY 1.2	100809846	GLYMA_04G082700
76	4.3	CYP72A69	11-oxo-beta-amyrin 30-oxidase	100806730	GLYMA_15G243300
77	4.26	LOC100786956	3-hydroxy-3-methylglutaryl coenzyme A reductase 1	100786956	GLYMA_01G156700
78	4.16	LOC100775267	transcription repressor MYB6	100775267	GLYMA_04G166900
79	4.16	LOC100797294	coumaroyl-CoA:anthocyanidin 3-O-glucoside-6''-O-coumaroyltransferase 1	100797294	GLYMA_13G302300
80	4.12	LOC100791780	soyasapogenol B glucuronide galactosyltransferase-like protein	100791780	GLYMA_18G208300
81	4.12	LOC100817316	MYB-like transcription factor 4	100817316	GLYMA_19G214900
82	4.1	LOC100788796	cytochrome b5	100788796	GLYMA_03G259600
83	4.05	LOC100818443	phosphomevalonate kinase, peroxisomal	100818443	GLYMA_06G127200
84	4.01	LOC100527514	uncharacterized LOC100527514	100527514	GLYMA_03G215100v4
85	4.01	LOC100786761	uncharacterized LOC100786761	100786761	GLYMA_16G172400
86	4.01	LOC100792035	bark storage protein A	100792035	GLYMA_07G083700
87	4.01	LOC100813330	7-deoxyloganetin glucosyltransferase	100813330	GLYMA_15G051300
88	3.99	LOC100794342	serine carboxypeptidase-like 19-like	100794342	GLYMA_15G090300
89	3.99	LOC100796815	serine carboxypeptidase-like 27	100796815	GLYMA_16G145300
90	3.97	LOC100784234	4-coumarate--CoA ligase-like 9	100784234	GLYMA_05G075100
91	3.97	LOC100788434	spermidine hydroxycinnamoyl transferase	100788434	GLYMA_18G104000
92	3.97	LOC100807362	cysteine proteinase RD21a-like	100807362	GLYMA_04G041500
93	3.96	LOC100787483	UDP-glycosyltransferase 74G1	100787483	GLYMA_16G158100
94	3.9	LOC100775672	probable inactive purple acid phosphatase 27-like	100775672	GLYMA_06G170300
95	3.88	LOC100499724	FTCD_N superfamily protein	100499724	GLYMA_02G127600
96	3.79	LOC100814157	cytochrome P450 71D11	100814157	GLYMA_20G007100
97	3.78	LOC547541	SRPBCC domain-containing protein	547541	GLYMA_08G230100
98	3.77	LOC100788585	threonine synthase 1, chloroplastic	100788585	GLYMA_17G052000
99	3.75	LOC100790510	prostatic spermine-binding protein	100790510	GLYMA_17G107800
100	3.75	LOC100817333	uncharacterized LOC100817333	100817333	GLYMA_04G252600
101	3.74	LOC100794040	uncharacterized LOC100794040	100794040	GLYMA_18G098400
102	3.74	LOC100802347	farnesyl pyrophosphate synthase 1	100802347	GLYMA_09G015600
103	3.71	LOC100796717	glucose-1-phosphate adenylyltransferase large subunit 1	100796717	GLYMA_04G011900
104	3.7	LOC100789243	7-deoxyloganetin glucosyltransferase	100789243	GLYMA_15G234700
105	3.67	LOC100777374	acyl-CoA--sterol O-acyltransferase 1	100777374	GLYMA_09G010200
106	3.67	LOC100778301	UDP-arabinopyranose mutase 3	100778301	GLYMA_04G159700
107	3.63	LOC100795872	2-hydroxyisoflavanone dehydratase-like protein	100795872	GLYMA_20G143400
108	3.62	LOC547868	G beta-like protein	547868	GLYMA_05G243800
109	3.59	LOC100818292	40S ribosomal protein SA	100818292	GLYMA_15G267100
110	3.57	LOC100782139	cyprosin	100782139	GLYMA_15G186400
111	3.57	LOC100794650	dnaJ homolog subfamily B member 4-like	100794650	GLYMA_13G235400
112	3.56	LOC100809843	GRF1-interacting factor 1	100809843	GLYMA_19G246600
113	3.55	LOC100815434	fasciclin-like arabinogalactan protein 15	100815434	GLYMA_13G311000
114	3.53	LOC100782939	auxilin-like protein 1	100782939	GLYMA_11G071000
115	3.52	IFS1	isoflavone synthase 1	100037450	GLYMA_07G202300
116	3.45	LOC100527141	NDPk domain-containing protein	100527141	GLYMA_08G022500
117	3.42	LOC100775337	pathogen-associated molecular patterns-induced protein A70	100775337	GLYMA_14G095300
118	3.41	LOC100783078	isopentenyl-diphosphate Delta-isomerase I	100783078	GLYMA_09G250200
119	3.41	CHI1B1	chalcone--flavonone isomerase 1B-1	732545	GLYMA_20G241600
120	3.4	LOC100305495	PLAT domain-containing protein	100305495	GLYMA_20G152100
121	3.4	LOC100305905	PLAT superfamily protein	100305905	GLYMA_08G137000
122	3.38	LOC100306201	uncharacterized LOC100306201	100306201	GLYMA_15G217100
123	3.38	LOC100811719	P34 probable thiol protease-like	100811719	GLYMA_08G116900
124	3.34	LOC100784849	protein ASPARTIC PROTEASE IN GUARD CELL 1	100784849	GLYMA_09G187200
125	3.33	LOC100782250	acetolactate synthase 1, chloroplastic-like	100782250	GLYMA_04G196100v4
126	3.33	LOC100818180	ATP-citrate synthase alpha chain protein 1-like	100818180	GLYMA_02G036300
127	3.29	LOC100791865	uncharacterized LOC100791865	100791865	GLYMA_06G116200
128	3.29	LOC100792107	spermidine synthase 1-like	100792107	GLYMA_02G033900
129	3.27	LOX10	lipoxygenase-10	100127400	GLYMA_08G189600
130	3.27	FAD3A	microsomal omega-3-fatty acid desaturase	547715	GLYMA_14G194300
131	3.24	LOC100785708	transcription factor MYC2	100785708	GLYMA_08G271900
132	3.24	LOC100800904	ATP-citrate synthase beta chain protein 1	100800904	GLYMA_09G035600
133	3.23	LOC100811209	kunitz trypsin inhibitor 5	100811209	GLYMA_16G211800
134	3.22	LOC100792973	scarecrow-like protein 27	100792973	GLYMA_01G079500
135	3.2	LOC100798203	acetolactate synthase 3, chloroplastic	100798203	GLYMA_06G169700
136	3.19	LOC100794318	serine carboxypeptidase-like 51	100794318	GLYMA_13G321700
137	3.19	LOC100795779	uncharacterized LOC100795779	100795779	GLYMA_01G186600
138	3.19	LOC100810544	beta-amyrin synthase	100810544	GLYMA_03G121500
139	3.18	LOC100802862	transcription factor bHLH18	100802862	GLYMA_17G155900
140	3.16	LOC100795186	pathogenesis-related thaumatin-like protein 3.5	100795186	GLYMA_06G023900
141	3.15	LOC100500257	protein ENHANCED PSEUDOMONAS SUSCEPTIBILITY 1	100500257	GLYMA_17G152600
142	3.15	CYP74A1	allene oxide synthase, chloroplastic-like	100801764	GLYMA_07G162900
143	3.15	LOC100813036	NADP-dependent alkenal double bond reductase P2-like	100813036	GLYMA_18G298200
144	3.14	CHS13	chalcone synthase 13	100775264	GLYMA_19G105100
145	3.14	LOC100777846	transcription factor bHLH18	100777846	GLYMA_07G027100
146	3.12	LOC100802062	primary amine oxidase	100802062	GLYMA_20G145200
147	3.11	LOC100784697	zeatin O-glucosyltransferase	100784697	GLYMA_10G108400
148	3.11	LOC100796544	argininosuccinate lyase, chloroplastic	100796544	GLYMA_04G094600
149	3.11	LOC100819293	protein TIFY 8	100819293	GLYMA_04G071400
150	3.09	LOC100783172	aminoacylase-1	100783172	GLYMA_20G000500
151	3.09	LOC100790658	beta-glucosidase 46	100790658	GLYMA_15G105900
152	3.09	LOC100805178	fasciclin-like arabinogalactan protein 2	100805178	GLYMA_02G308700
153	3.08	LOC100305993	uncharacterized LOC100305993	100305993	GLYMA_02G019600
154	3.08	LOC100787513	elongation of fatty acids protein 3-like	100787513	GLYMA_02G059300
155	3.07	CCT-D	cytosolic chaperonin	100127404	GLYMA_08G050100
156	3.07	DHAR4	DHAR class glutathione S-transferase	100306061	GLYMA_20G240300
157	3.07	LOC100780822	serine carboxypeptidase-like 50	100780822	GLYMA_20G015100v4
158	3.05	IF7GT	UDP-glucose:isoflavone 7-O-glucosyltransferase	100101902	GLYMA_16G175600
159	3.05	LOC100780795	phenolic glucoside malonyltransferase 1-like	100780795	GLYMA_19G030700
160	3.05	LOC100799605	fasciclin-like arabinogalactan protein 2	100799605	GLYMA_14G004200
161	3.05	LOC100818553	ICL/PEPM domain-containing protein	100818553	GLYMA_18G299600
162	3.04	LOC100797782	GDP-mannose 4,6 dehydratase 1	100797782	GLYMA_11G075700
163	3.04	LOX7	lipoxygenase	547860	GLYMA_13G347800
164	3.03	LOC100775617	disease resistance-responsive (dirigent-like) family protein	100775617	GLYMA_03G044300
165	3.01	LOC100499743	alcohol dehydrogenase class-3	100499743	GLYMA_03G168700
166	3.01	LOC100793066	scarecrow-like protein 14	100793066	GLYMA_13G337200
167	3.01	LOC100813247	subtilisin-like protease SBT1.5	100813247	GLYMA_19G262600
168	3.01	LOC547962	cyclin-dependent kinase inhibitor 7	547962	GLYMA_17G175700
169	3	LOC100527444	uncharacterized LOC100527444	100527444	GLYMA_13G309600
170	2.98	IF7GT5	isoflavone 7-O-glucosyltransferase UGT5	100777870	GLYMA_16G176000
171	2.98	LOC100799568	cyclic phosphodiesterase	100799568	GLYMA_05G163100
172	2.97	LOC100783561	transcription factor bHLH25	100783561	GLYMA_07G117600
173	2.97	LOC100812777	protein IRX15-LIKE	100812777	GLYMA_07G215600
174	2.97	LOC547735	3-ketoacyl-CoA thiolase	547735	GLYMA_20G009100
175	2.96	AHAS3	acetohydroxy acid synthetase	100812402	GLYMA_13G241000
176	2.94	LOC100780588	uncharacterized LOC100780588	100780588	GLYMA_18G184600
177	2.94	LOC100804763	dnaJ protein homolog 1	100804763	GLYMA_15G077900
178	2.94	LOC100819053	solute carrier family 22 member 3-like protein	100819053	GLYMA_09G001700
179	2.93	VLXB	lipoxygenase L-5	100101853	GLYMA_15G026500
180	2.93	UGT7	isoflavone 7-O-glucosyltransferase UGT7	100777343	GLYMA_16G175900
181	2.93	LOC100807224	anthocyanidin 3-O-glucosyltransferase 7	100807224	GLYMA_13G255800
182	2.92	LOC100527325	40S ribosomal protein S8	100527325	GLYMA_18G084800
183	2.92	LOC100804356	probable aquaporin NIP5-1	100804356	GLYMA_20G170400
184	2.92	LOC100816381	probable transcription factor KAN2	100816381	GLYMA_01G0148001
185	2.9	LOC100499943	uncharacterized LOC100499943	100499943	GLYMA_06G137800
186	2.89	LOC100792223	hydroxyisourate hydrolase	100792223	GLYMA_14G211700	GmBGLU55
187	2.89	LOC100797072	protein SHORT-ROOT	100797072	GLYMA_11G047700
188	2.89	ODC2	ornithine decarboxylase	547682	GLYMA_06G020300
189	2.89	LOC547940	squalene synthase	547940	GLYMA_12G038200
190	2.87	LOC100782264	fasciclin-like arabinogalactan protein 15	100782264	GLYMA_12G190700
191	2.87	LOC100789930	putative 3-ketoacyl-CoA thiolase 2	100789930	GLYMA_07G180100
192	2.87	BRI1A	brassinosteroid receptor	100799772	GLYMA_06G147600
193	2.87	LOC100803711	protein STRUBBELIG-RECEPTOR FAMILY 8	100803711	GLYMA_15G111600
194	2.87	AOC6	allene oxide cyclase 4, chloroplastic-like	100805194	GLYMA_18G280900
195	2.87	LOC100816227	UDP-glycosyltransferase 91A1	100816227	GLYMA_18G148500
196	2.87	LOC100817949	D-3-phosphoglycerate dehydrogenase 2, chloroplastic	100817949	GLYMA_08G223300
197	2.86	PIN2A	auxin efflux carrier component 2a	100499638	GLYMA_13G101900
198	2.86	LOC100784778	linoleate 9S-lipoxygenase-4	100784778	GLYMA_05G098600
199	2.86	LOC100802730	phosphoglucomutase, chloroplastic	100802730	GLYMA_10G241000
200	2.86	LOC100806333	protein ZINC INDUCED FACILITATOR-LIKE 1	100806333	GLYMA_06G313500
201	2.86	LOC100808529	dirigent family protein	100808529	GLYMA_01G127400
202	2.86	SWEET28	sugar efflux transporter SWEET28	100808537	GLYMA_09G043200
203	2.86	LOC102662899	uncharacterized LOC102662899	102662899
204	2.85	LOC100798034	probable esterase PIR7A	100798034	GLYMA_07G118000
205	2.85	LOC100798193	cellulose synthase A catalytic subunit 1 [UDP-forming]	100798193	GLYMA_06G069600
206	2.85	LOC100804044	4-coumarate--CoA ligase-like 9	100804044	GLYMA_06G171900
207	2.85	LOC100812214	protein SLOW GREEN 1, chloroplastic	100812214	GLYMA_13G133400
208	2.85	DHAR1	DHAR class glutathione S-transferase	100819803	GLYMA_10G291100
209	2.85	VLXC	lipoxygenase	547856	GLYMA_07G006900
210	2.83	LOC100782387	pentatricopeptide repeat-containing protein PNM1, mitochondrial	100782387	GLYMA_10G162500
211	2.83	LOC100786575	40S ribosomal protein SA	100786575	GLYMA_08G159800
212	2.83	FAD3C	microsomal omega-3 fatty acid desaturase	547470	GLYMA_18G062000
213	2.83	LOC547931	beta-amylase	547931	GLYMA_06G301500
214	2.82	LOC100780983	uncharacterized LOC100780983	100780983	GLYMA_11G053500
215	2.82	LOC100820115	vacuolar-sorting receptor 1	100820115	GLYMA_01G242800
216	2.81	LOC100778398	beta-amyrin synthase	100778398	GLYMA_08G225800
217	2.81	LOC100807166	geraniol 8-hydroxylase	100807166	GLYMA_11G108300
218	2.81	LOC102661291	uncharacterized LOC102661291	102661291	GLYMA_14G007800
219	2.79	LOC100810878	fasciclin-like arabinogalactan protein 1	100810878	GLYMA_18G076600
220	2.79	LOC100817446	zinc-finger homeodomain protein 11	100817446	GLYMA_01G047900
221	2.78	LOC100815168	uncharacterized LOC100815168	100815168	GLYMA_03G136300
222	2.78	LOC102664793	arp2/3 complex-activating protein rickA	102664793	GLYMA_03G259500
223	2.76	LOC100777747	TOM1-like protein 2	100777747	GLYMA_03G163600
224	2.76	LOC100780000	protein SLOW GREEN 1, chloroplastic	100780000	GLYMA_08G090400
225	2.76	LOC100795721	serine/threonine-protein kinase-like protein At1g28390	100795721	GLYMA_06G095000
226	2.76	LOC100797828	AP2-like ethylene-responsive transcription factor AIL5	100797828	GLYMA_13G096900
227	2.76	LOC100801457	bHLH transcription factor RHL1	100801457	GLYMA_17G075200
228	2.76	LOC100814186	uncharacterized LOC100814186	100814186	GLYMA_06G109900
229	2.76	LOC100820335	chlorophyll a-b binding protein CP29.3, chloroplastic	100820335	GLYMA_18G028400
230	2.76	LOC102661341	uncharacterized LOC102661341	102661341	GLYMA_03G017800
231	2.74	LOC100778772	oxysterol-binding protein-related protein 4B	100778772	GLYMA_17G059900
232	2.74	LOC100780077	phospholipase A1 PLIP1, chloroplastic	100780077	GLYMA_03G256900
233	2.74	LOC100795528	cytochrome P450 736A117	100795528	GLYMA_13G181900
234	2.74	LOC100816810	probable 3-hydroxyisobutyrate dehydrogenase-like 3, mitochondrial	100816810	GLYMA_05G169300
235	2.74	LOC102665570	uncharacterized LOC102665570	102665570	GLYMA_05G177200
236	2.72	LOC100813764	probably inactive leucine-rich repeat receptor-like protein kinase At3g28040	100813764	GLYMA_18G284100
237	2.71	LOC100778492	subtilisin-like protease SBT1.6	100778492	GLYMA_11G106800
238	2.71	LOC100784427	glucan endo-1,3-beta-glucosidase	100784427	GLYMA_13G262400
239	2.71	LOC100799621	AP2-like ethylene-responsive transcription factor At1g79700	100799621	GLYMA_08G297000
240	2.71	LOC100811362	polygalacturonase 1 beta-like protein 3	100811362	GLYMA_08G287500
241	2.7	LOC100500410	uncharacterized LOC100500410	100500410	GLYMA_02G016900
242	2.7	LOC100780876	probable plastid-lipid-associated protein 10, chloroplastic	100780876	GLYMA_08G224600v4
243	2.7	LOC100785391	serine carboxypeptidase 24	100785391	GLYMA_02G204700
244	2.7	LOC100786888	T-complex protein 1 subunit delta	100786888	GLYMA_05G242700
245	2.7	LOC100795821	U1 small nuclear ribonucleoprotein C	100795821	GLYMA_02G152300
246	2.7	LOC100815779	protein COBRA	100815779	GLYMA_06G205400
247	2.68	LOC100787098	3-isopropylmalate dehydratase large subunit, chloroplastic	100787098	GLYMA_14G217300
248	2.68	EF1BGAMMA3	EF1Bgamma class glutathione S-transferase	100787125	GLYMA_16G001900
249	2.68	LOC100814503	phosphoglucan phosphatase LSF1, chloroplastic	100814503	GLYMA_19G069800
250	2.67	LOC100786828	60S ribosomal protein L4	100786828	GLYMA_10G048600
251	2.67	LOC100798144	peroxidase 31	100798144	GLYMA_19G013400
252	2.67	LOC100799921	ketol-acid reductoisomerase, chloroplastic	100799921	GLYMA_12G210000
253	2.67	LOC100810917	uncharacterized GPI-anchored protein At4g28100	100810917	GLYMA_12G199500
254	2.65	LOC100777820	root phototropism protein 3-like	100777820	GLYMA_13G362200
255	2.65	LOC100783307	peroxiredoxin-2E, chloroplastic	100783307	GLYMA_19G190800
256	2.64	LOC100777413	transcription factor bHLH94	100777413	GLYMA_03G240000
257	2.64	LOC100781972	embryo-specific protein ATS3B	100781972	GLYMA_16G202000
258	2.64	LOC100798150	probable alpha-mannosidase At5g13980	100798150	GLYMA_04G200900
259	2.64	LOC100808163	aspartyl protease family protein 2	100808163	GLYMA_16G024000
260	2.63	LOC100802359	probable protein phosphatase 2C 55	100802359	GLYMA_02G058600
261	2.63	LOC100814766	fasciclin-like arabinogalactan protein 1	100814766	GLYMA_08G329900
262	2.63	LOC100816296	receptor-like serine/threonine-protein kinase ALE2	100816296	GLYMA_13G104300
263	2.63	LOC102663387	uncharacterized LOC102663387	102663387	GLYMA_11G029400
264	2.63	EXP1	expansin 1	548040	GLYMA_17G260400
265	2.61	LOC100794596	scarecrow-like protein 6	100794596	GLYMA_03G031800
266	2.61	LOC100820515	uncharacterized LOC100820515	100820515	GLYMA_19G152500
267	2.61	LOC102668300	uncharacterized LOC102668300	102668300
268	2.61	DHPS1	dihydrodipicolinate synthase	548067	GLYMA_18G221700
269	2.6	FAD3B	omega-3 fatty acid desaturase, endoplasmic reticulum	100037456	GLYMA_02G227200
270	2.6	LOC100499982	uncharacterized LOC100499982	100499982	GLYMA_08G203800
271	2.6	LOC100775641	trifunctional UDP-glucose 4,6-dehydratase/UDP-4-keto-6-deoxy-D-glucose 3,5-epimerase/UDP-4-keto-L-rhamnose-reductase RHM1	100775641	GLYMA_12G234300
272	2.6	UGT2	isoflavone 7-O-glucosyltransferase	100775730	GLYMA_16G175300
273	2.6	LOC100775983	squalene synthase 2	100775983	GLYMA_11G112000
274	2.6	LOC100778205	guanine nucleotide-binding protein subunit beta-like protein-like	100778205	GLYMA_08G051600
275	2.6	LOC100782243	transcription factor bHLH94	100782243	GLYMA_19G236900
276	2.6	LOC100786455	dihydrolipoyllysine-residue acetyltransferase component 5 of pyruvate dehydrogenase complex, chloroplastic	100786455	GLYMA_10G215400
277	2.6	LOC100787725	ras-related protein RABA3-like	100787725	GLYMA_03G259200
278	2.6	ANN11	annexin D4-like	100796623	GLYMA_15G238400
279	2.6	LOC100802513	F-box protein GID2	100802513	GLYMA_17G237800
280	2.6	LOC100803040	two-component response regulator ARR10	100803040	GLYMA_17G076000
281	2.6	LOC100805903	protein MITOFERRINLIKE 1, chloroplastic	100805903	GLYMA_02G084300
282	2.6	LOC547835	lipoxygenase	547835	GLYMA_07G007000
283	2.59	LOC732618	HDZip I protein	732618	GLYMA_06G190200
284	2.59	LOC100780185	uncharacterized LOC100780185	100780185	GLYMA_01G201200
285	2.59	LOC100781043	tubulin beta-1 chain-like	100781043	GLYMA_14G219300
286	2.59	LOC100793100	pentatricopeptide repeat-containing protein At1g61870, mitochondrial	100793100	GLYMA_15G106500
287	2.59	LOC100798510	probable methyltransferase At1g29790	100798510	GLYMA_04G025700
288	2.59	LOC100805334	lachrymatory-factor synthase	100805334	GLYMA_01G009200
289	2.59	LOC102667237	receptor protein kinase-like protein At4g34220	102667237	GLYMA_20G129200
290	2.57	LOC100037476	granule-bound starch synthase	100037476	GLYMA_07G049900
291	2.57	LOC100787986	ERBB-3 BINDING PROTEIN 1	100787986	GLYMA_07G152700
292	2.57	LOC100788930	4-hydroxy-tetrahydrodipicolinate synthase, chloroplastic	100788930	GLYMA_09G268200
293	2.57	LOC100793263	probable O-methyltransferase 3	100793263	GLYMA_06G286200
294	2.57	SIP1-6	aquaporin SIP1-6	100797126	GLYMA_06G307000
295	2.57	LOC100802184	uncharacterized LOC100802184	100802184	GLYMA_02G210000
296	2.57	LOC100809798	membrane bound O-acyl transferase domain-containing protein	100809798	GLYMA_02G296000
297	2.57	LOC121175207	trihelix transcription factor ASIL2-like	121175207	GLYMA_07G254502v4
298	2.56	LOC100779210	acetolactate synthase small subunit 2, chloroplastic	100779210	GLYMA_05G167700
299	2.56	LOC100783135	transcription termination factor MTERF15, mitochondrial	100783135	GLYMA_04G160400
300	2.56	LOC100784636	thaumatin-like protein	100784636	GLYMA_08G053600

## Sheet: UGT73P10
Table S9. Coexpression analysis of GmUGT73P10 with all soybean genes, and genes overlapped in our GmBGLU family analysis are highlight in red.
new.rank	ave..rank.to.query.loci	Symbol	function.	Entrez.Gene.ID	Other.ID	BGLU.ID
1	7.87	GT4	glucosyltransferase	732578	GLYMA_07G254600
2	7.5	LOC100785084	phenolic glucoside malonyltransferase 1	100785084	GLYMA_19G030800
3	6.66	LOC100810341	trifunctional UDP-glucose 4,6-dehydratase/UDP-4-keto-6-deoxy-D-glucose 3,5-epimerase/UDP-4-keto-L-rhamnose-reductase RHM1	100810341	GLYMA_18G106300
4	6.39	LOC100817837	uncharacterized LOC100817837	100817837	GLYMA_03G141900
5	6.25	KTI-2	kunitz trypsin protease inhibitor	548021	GLYMA_09G155500
6	6.13	CYP93E1	beta-amyrin and sophoradiol 24-hydroxylase	100037459	GLYMA_08G350800
7	6.03	LOC100820273	UDP-glucose flavonoid 3-O-glucosyltransferase 7	100820273	GLYMA_08G348500
8	5.95	LOC100782951	(RS)-norcoclaurine 6-O-methyltransferase-like	100782951	GLYMA_11G256500
9	5.94	KTI-3	kunitz family trypsin and protease inhibitor protein	100170690	GLYMA_16G211700
10	5.89	LOC100782933	malonyl-CoA:anthocyanidin 5-O-glucoside-6''-O-malonyltransferase	100782933	GLYMA_18G258000
11	5.88	LOC100816053	UDP-glucosyl transferase 73B2	100816053	GLYMA_02G104600
12	5.66	LOC547541	SRPBCC domain-containing protein	547541	GLYMA_08G230100
13	5.56	SGT2	soyasapogenol B glucuronide galactosyltransferase	100777250	GLYMA_11G053400
14	5.55	LOC100789243	7-deoxyloganetin glucosyltransferase	100789243	GLYMA_15G234700
15	5.54	CYP72A67	cytochrome P450 72A15	100801959	GLYMA_08G238100
16	5.52	AMS1	beta-amyrin synthase	547702	GLYMA_07G001300
17	5.5	DRR1	disease resistance response protein 1	100305879	GLYMA_11G150400
18	5.48	SG-9	UDP-glycosyltransferase UGT73B4	100793313	GLYMA_16G033700
19	5.4	LOC100306609	uncharacterized LOC100306609	100306609	GLYMA_02G270200
20	5.35	LOC100527202	uncharacterized LOC100527202	100527202	GLYMA_15G008800
21	5.32	LOC100306647	dirigent domain-containing protein	100306647	GLYMA_11G150300
22	5.26	LOC100815640	beta-amyrin 28-monooxygenase	100815640	GLYMA_08G243600
23	5.24	LOC100788506	cellulose synthase-like protein G1	100788506	GLYMA_06G324300
24	5.21	LOC100800329	squalene monooxygenase SE1	100800329	GLYMA_07G185500
25	5.17	LOC100810117	soyasapogenol B glucuronide galactosyltransferase-like	100810117	GLYMA_15G221300
26	5.15	LOC100802222	cellulose synthase-like protein G2	100802222	GLYMA_11G151800
27	5.14	LOC100783005	UDP-glycosyltransferase 79B3	100783005	GLYMA_06G235000
28	4.99	SGT3	soyasaponin III rhamnosyltransferase	100793463	GLYMA_08G181000
29	4.96	LOC100787314	ABC transporter C family member 10	100787314	GLYMA_16G172600
30	4.88	LOC100306201	uncharacterized LOC100306201	100306201	GLYMA_15G217100
31	4.85	LOC100788028	hydroxymethylglutaryl-CoA synthase	100788028	GLYMA_01G215500
32	4.71	LOC100800990	diphosphomevalonate decarboxylase MVD2, peroxisomal	100800990	GLYMA_20G109900
33	4.71	LOC100810985	beta-glucosidase 46	100810985	GLYMA_07G258700	GmBGLU13
34	4.7	LOC100789054	protein NRT1/ PTR FAMILY 1.2	100789054	GLYMA_14G138200
35	4.66	LOC100500136	uncharacterized LOC100500136	100500136	GLYMA_19G211700
36	4.58	LOC100776777	acetyl-CoA acetyltransferase, cytosolic 1	100776777	GLYMA_14G004600
37	4.58	LOC100783627	protein DETOXIFICATION 29	100783627	GLYMA_18G143700
38	4.56	LOC100808856	squalene monooxygenase SE1	100808856	GLYMA_08G063700
39	4.54	LOC100814157	cytochrome P450 71D11	100814157	GLYMA_20G007100
40	4.4	LOC100787121	ATP-citrate synthase alpha chain protein 1	100787121	GLYMA_08G159900
41	4.38	LOC100786381	trans-cinnamate:CoA ligase, peroxisomal	100786381	GLYMA_14G209600
42	4.37	SG-3	putative glycosyltransferase UGT91H9	100792112	GLYMA_10G104700
43	4.36	LOC100820343	mevalonate kinase-like	100820343	GLYMA_03G239000
44	4.27	LOC100803418	spermidine hydroxycinnamoyl transferase	100803418	GLYMA_18G103500
45	4.26	LOC100796374	cellulose synthase-like protein G1	100796374	GLYMA_04G255400
46	4.26	LOC100777157	spermidine hydroxycinnamoyl transferase	100777157	GLYMA_08G311500
47	4.23	LOC100803041	berberine bridge enzyme-like 8	100803041	GLYMA_09G028100
48	4.21	LOC100817316	MYB-like transcription factor 4	100817316	GLYMA_19G214900
49	4.18	LOC100782595	putative hydroxymethylglutaryl-CoA synthase	100782595	GLYMA_11G027000
50	4.08	LOC100776472	protein NRT1/ PTR FAMILY 2.13	100776472	GLYMA_01G041400
51	3.97	LOC100818180	ATP-citrate synthase alpha chain protein 1-like	100818180	GLYMA_02G036300
52	3.96	LOC100783561	transcription factor bHLH25	100783561	GLYMA_07G117600
53	3.93	LOC100800777	BURP domain-containing protein BNM2A	100800777	GLYMA_11G119100
54	3.92	CYP72A69	11-oxo-beta-amyrin 30-oxidase	100806730	GLYMA_15G243300
55	3.92	LOC100817010	flavin-binding monooxygenase family protein	100817010	GLYMA_05G023700
56	3.92	GASA36	gibberellin-regulated protein 36	100527527	GLYMA_20G131100
57	3.85	LOC100804953	transcription factor bHLH25-like	100804953	GLYMA_07G027400
58	3.85	LOC100811719	P34 probable thiol protease-like	100811719	GLYMA_08G116900
59	3.84	LOC100795872	2-hydroxyisoflavanone dehydratase-like protein	100795872	GLYMA_20G143400
60	3.84	LOX10	lipoxygenase-10	100127400	GLYMA_08G189600
61	3.79	LOC100805227	serine carboxypeptidase II-2	100805227	GLYMA_04G155900
62	3.59	LOC100800222	phloretin 4'-O-glucosyltransferase	100800222	GLYMA_18G003100
63	3.57	EXP1	expansin 1	548040	GLYMA_17G260400
64	3.57	CHI1B1	chalcone--flavonone isomerase 1B-1	732545	GLYMA_20G241600
65	3.57	DHAR4	DHAR class glutathione S-transferase	100306061	GLYMA_20G240300
66	3.53	VLXC	lipoxygenase	547856	GLYMA_07G006900
67	3.51	LOC100802862	transcription factor bHLH18	100802862	GLYMA_17G155900
68	3.49	GY5	glycinin gy5	547452	GLYMA_13G123500
69	3.49	LOC100780167	ABC transporter C family member 14	100780167	GLYMA_15G148500
70	3.48	LOC100805725	alpha-N-acetylglucosaminidase	100805725	GLYMA_10G091000
71	3.48	LOC100811755	glutaminyl-peptide cyclotransferase	100811755	GLYMA_09G131800
72	3.45	LOC100804807	ABC transporter C family member 14	100804807	GLYMA_09G044500
73	3.45	LOC100813234	O-glucosyltransferase rumi homolog	100813234	GLYMA_03G012900
74	3.42	HAD1	acid phosphatase	100802885	GLYMA_10G134700
75	3.42	LOC100783078	isopentenyl-diphosphate Delta-isomerase I	100783078	GLYMA_09G250200
76	3.4	LOC100794318	serine carboxypeptidase-like 51	100794318	GLYMA_13G321700
77	3.38	LOC100817228	ATP-citrate synthase alpha chain protein 1	100817228	GLYMA_15G267000
78	3.37	LOC100809085	uncharacterized LOC100809085	100809085	GLYMA_09G195300
79	3.34	LOC100783654	uncharacterized LOC100783654	100783654	GLYMA_03G026000
80	3.34	LOC100788796	cytochrome b5	100788796	GLYMA_03G259600
81	3.33	DAO	copper amino oxidase	548000	GLYMA_17G019300
82	3.31	CYP74A1	allene oxide synthase, chloroplastic-like	100801764	GLYMA_07G162900
83	3.31	LOC100804763	dnaJ protein homolog 1	100804763	GLYMA_15G077900
84	3.31	LOC100527052	uncharacterized LOC100527052	100527052	GLYMA_08G215300
85	3.3	LOC100818639	transcription factor MYB51	100818639	GLYMA_06G195600
86	3.3	LOC100527141	NDPk domain-containing protein	100527141	GLYMA_08G022500
87	3.27	LOC100781123	amino acid transporter AVT1C	100781123	GLYMA_10G109500
88	3.27	LOC100790445	11-oxo-beta-amyrin 30-oxidase	100790445	GLYMA_06G238500
89	3.24	LOC547898	Sali3-2	547898	GLYMA_12G217400
90	3.24	LOC547940	squalene synthase	547940	GLYMA_12G038200
91	3.23	BBI	Bowman-Birk proteinase inhibitor	548083	GLYMA_09G158900
92	3.22	GY2	glycinin subunit G2	547900	GLYMA_03G163500
93	3.22	GY1	glycinin G1	547901
94	3.2	LOC100820325	benzyl alcohol O-benzoyltransferase	100820325	GLYMA_10G159600
95	3.2	LOC100776165	probable xyloglucan endotransglucosylase/hydrolase protein 32-like	100776165	GLYMA_11G193600
96	3.2	LOC100783787	probable 3-beta-hydroxysteroid-Delta(8),Delta(7)-isomerase	100783787	GLYMA_09G186900
97	3.2	LOC100793263	probable O-methyltransferase 3	100793263	GLYMA_06G286200
98	3.19	LOX2	lipoxygenase-2	547774	GLYMA_13G347500
99	3.18	LOC100820115	vacuolar-sorting receptor 1	100820115	GLYMA_01G242800
100	3.16	LOC100803137	uncharacterized LOC100803137	100803137	GLYMA_13G206400
101	3.16	LOC100811209	kunitz trypsin inhibitor 5	100811209	GLYMA_16G211800
102	3.15	LOC100816981	2-oxoglutarate-Fe(II) type oxidoreductase hxnY	100816981	GLYMA_11G035300
103	3.15	LOC100780731	hydroxysteroid 11-beta-dehydrogenase 1-like protein-like	100780731	GLYMA_01G227900
104	3.15	LOC100792035	bark storage protein A	100792035	GLYMA_07G083700
105	3.14	KTI1	Kunitz-type trypsin inhibitor KTI1	100305855	GLYMA_01G095000
106	3.14	LOC100792223	hydroxyisourate hydrolase	100792223	GLYMA_14G211700	GmBGLU55
107	3.12	P34	P34 probable thiol protease	548062	GLYMA_08G116300
108	3.12	LOC100305495	PLAT domain-containing protein	100305495	GLYMA_20G152100
109	3.11	LOC100818443	phosphomevalonate kinase, peroxisomal	100818443	GLYMA_06G127200
110	3.09	LOC100803633	caffeic acid 3-O-methyltransferase	100803633	GLYMA_19G260700
111	3.09	CHR5	chalcone reductase CHR5	100820161	GLYMA_18G285800
112	3.09	LOC547835	lipoxygenase	547835	GLYMA_07G007000
113	3.08	GBSSIa	granule bound starch synthase Ia	100170703	GLYMA_10G172200
114	3.08	LOC100780795	phenolic glucoside malonyltransferase 1-like	100780795	GLYMA_19G030700
115	3.08	LOC100782984	uncharacterized LOC100782984	100782984	GLYMA_13G152100
116	3.07	LOC100306640	uncharacterized LOC100306640	100306640	GLYMA_02G242200
117	3.03	LOC100798271	probable sugar phosphate/phosphate translocator At3g17430	100798271	GLYMA_17G040300
118	3.01	LOC100816551	transcription factor bHLH18	100816551	GLYMA_01G198100
119	3.01	LOC100499724	FTCD_N superfamily protein	100499724	GLYMA_02G127600
120	3.01	LOC100778723	putative branched-chain-amino-acid aminotransferase 7	100778723	GLYMA_07G186100
121	3.01	LOC100785720	alcohol dehydrogenase-like 4	100785720	GLYMA_01G116700
122	3	LOC100782137	farnesyl pyrophosphate synthase 1-like	100782137	GLYMA_15G121400
123	2.98	LOC100800860	uncharacterized sugar kinase slr0537	100800860	GLYMA_14G073100
124	2.98	LOX3	lipoxygenase-3	547869	GLYMA_15G026300
125	2.98	LOC100306380	uncharacterized LOC100306380	100306380	GLYMA_19G258500
126	2.94	LOC100777374	acyl-CoA--sterol O-acyltransferase 1	100777374	GLYMA_09G010200
127	2.93	LOC100800659	alpha-1,4 glucan phosphorylase L isozyme, chloroplastic/amyloplastic	100800659	GLYMA_13G057800
128	2.93	LOC100811237	3-hydroxy-3-methylglutaryl coenzyme A reductase 2-B	100811237	GLYMA_09G196000
129	2.93	LOC100784234	4-coumarate--CoA ligase-like 9	100784234	GLYMA_05G075100
130	2.92	LOC100800041	BAG domain-containing protein	100800041	GLYMA_02G229300
131	2.92	LOC100815480	3-hydroxy-3-methylglutaryl-coenzyme A reductase 3	100815480	GLYMA_16G113000
132	2.92	LOC547449	class III acidic endochitinase	547449	GLYMA_20G164700
133	2.9	LOC100818066	flavin-containing monooxygenase FMO GS-OX-like 8	100818066	GLYMA_05G023800
134	2.9	LOC100527807	SGNH hydrolase-type esterase superfamily protein	100527807	GLYMA_18G201100
135	2.87	LOC100813330	7-deoxyloganetin glucosyltransferase	100813330	GLYMA_15G051300
136	2.87	LOC100789930	putative 3-ketoacyl-CoA thiolase 2	100789930	GLYMA_07G180100
137	2.86	LOC100793973	peroxidase P7	100793973	GLYMA_14G053700
138	2.83	LOC106796594	probable polyamine oxidase 5	106796594	GLYMA_17G055000
139	2.83	LOC547892	napin-type 2S albumin 1 precursor	547892	GLYMA_12G213600
140	2.83	LOC100781455	protein STRUBBELIG-RECEPTOR FAMILY 8	100781455	GLYMA_09G007200
141	2.83	LOC100785391	serine carboxypeptidase 24	100785391	GLYMA_02G204700
142	2.82	LOC100797338	soyasaponin III rhamnosyltransferase-like	100797338	GLYMA_15G051400
143	2.82	LOC100808003	transcription factor bHLH25	100808003	GLYMA_08G215400
144	2.82	LOC100808530	SET domain-containing protein	100808530	GLYMA_01G148700
145	2.82	LOC100814166	uncharacterized LOC100814166	100814166	GLYMA_05G237900
146	2.82	LOC102662563	uncharacterized LOC102662563	102662563
147	2.82	LOC100793350	transcription factor MYB12-like	100793350	GLYMA_10G014600
148	2.81	LOC100775897	dnaJ protein homolog 1	100775897	GLYMA_15G077700
149	2.79	FLS1	flavonol synthase	778157	GLYMA_13G082300
150	2.79	VLXB	lipoxygenase L-5	100101853	GLYMA_15G026500
151	2.78	LOC100803711	protein STRUBBELIG-RECEPTOR FAMILY 8	100803711	GLYMA_15G111600
152	2.78	LOC100499779	uncharacterized LOC100499779	100499779	GLYMA_16G202500
153	2.78	LOC100780822	serine carboxypeptidase-like 50	100780822	GLYMA_20G015100v4
154	2.76	LOC100775672	probable inactive purple acid phosphatase 27-like	100775672	GLYMA_06G170300
155	2.75	LOC100815351	transcription factor bHLH18	100815351	GLYMA_03G105700
156	2.72	LOC100814540	myb-like protein X	100814540	GLYMA_06G297400
157	2.72	GY4	glycinin G4	100101841	GLYMA_10G037100
158	2.72	LOC100782139	cyprosin	100782139	GLYMA_15G186400
159	2.71	LOC100799087	transcription factor bHLH25-like	100799087	GLYMA_07G117500
160	2.71	LOC100778772	oxysterol-binding protein-related protein 4B	100778772	GLYMA_17G059900
161	2.7	LOC100799029	uncharacterized LOC100799029	100799029	GLYMA_04G184400
162	2.68	LOC100805334	lachrymatory-factor synthase	100805334	GLYMA_01G009200
163	2.64	LOC100801673	probable F-box protein At2g36090	100801673	GLYMA_03G198600
164	2.64	LOC100803751	subtilisin-like protease Glyma18g48580	100803751	GLYMA_09G243700
165	2.64	LOC100810651	probable long-chain-alcohol O-fatty-acyltransferase 1	100810651	GLYMA_08G323400
166	2.64	LOC100819097	uncharacterized LOC100819097	100819097	GLYMA_11G166000
167	2.63	LOC100809037	leucine-rich repeat extensin-like protein 6	100809037	GLYMA_15G145000
168	2.63	LOC100814192	probable fructokinase-4	100814192	GLYMA_13G344500
169	2.63	ODC2	ornithine decarboxylase	547682	GLYMA_06G020300
170	2.63	FAD3B	omega-3 fatty acid desaturase, endoplasmic reticulum	100037456	GLYMA_02G227200
171	2.63	LOC100793198	beta-galactosidase 8	100793198	GLYMA_11G147900
172	2.61	LOC100798603	respiratory burst oxidase homolog protein F	100798603	GLYMA_17G078300
173	2.61	LOC100802299	patatin-like protein 7	100802299	GLYMA_15G128300
174	2.61	LOC100805536	uncharacterized LOC100805536	100805536	GLYMA_02G012300
175	2.6	LOC547931	beta-amylase	547931	GLYMA_06G301500
176	2.6	LOC100776443	ABC transporter C family member 3	100776443	GLYMA_08G326600
177	2.6	LOC100785132	probable aminotransferase TAT2	100785132	GLYMA_06G235900
178	2.6	LOC100793153	probable S-acyltransferase At3g60800-like	100793153	GLYMA_09G269200
179	2.59	LOC100796229	U-box domain-containing protein 4	100796229	GLYMA_06G063000
180	2.59	LOC100811279	short-chain dehydrogenase reductase 3b-like	100811279	GLYMA_03G222700
181	2.59	LOC100787967	transcription factor PRE3	100787967	GLYMA_06G191800
182	2.59	LOC100793327	peroxidase 16-like	100793327	GLYMA_17G198700
183	2.57	LOC100814459	spermidine hydroxycinnamoyl transferase	100814459	GLYMA_10G060700
184	2.57	LOC100791176	uncharacterized LOC100791176	100791176	GLYMA_15G089000
185	2.56	LOC100798871	pyridoxaL 5'-phosphate dependent enzymes class IV superfamily protein	100798871	GLYMA_12G226400
186	2.56	LOC100799912	glutamate receptor 3.4	100799912	GLYMA_12G194200
187	2.56	LOC100801868	trihelix transcription factor GTL2	100801868	GLYMA_19G243500
188	2.54	LOC100803578	formin-like protein 6	100803578	GLYMA_17G161400
189	2.54	LOC100806950	E3 ubiquitin-protein ligase ATL42-like	100806950	GLYMA_09G194100
190	2.54	LOC100814471	flavonol synthase/flavanone 3-hydroxylase-like	100814471	GLYMA_18G026500
191	2.54	CHS13	chalcone synthase 13	100775264	GLYMA_19G105100
192	2.54	SLE1	Soybean group-1 late embryogenesis abundant protein 1	100779693	GLYMA_18G203500
193	2.53	LOC100800094	urease accessory protein D	100800094	GLYMA_20G074000
194	2.53	LOC100801940	probable galacturonosyltransferase 4	100801940	GLYMA_07G269900
195	2.53	LOC100804704	dihydroflavonol-4-reductase-like	100804704	GLYMA_12G019900
196	2.53	GRF6	growth-regulating factor	100806024	GLYMA_07G038400
197	2.53	LOC100781043	tubulin beta-1 chain-like	100781043	GLYMA_14G219300
198	2.52	LOC100799070	protein ZINC INDUCED FACILITATOR-LIKE 1	100799070	GLYMA_13G186400
199	2.52	LOC100813767	uncharacterized LOC100813767	100813767	GLYMA_10G067100
200	2.52	LOC100814503	phosphoglucan phosphatase LSF1, chloroplastic	100814503	GLYMA_19G069800
201	2.52	LOC102662899	uncharacterized LOC102662899	102662899
202	2.52	BBI-2	Bowman-Birk type proteinase inhibitor	100170689	GLYMA_18G231400
203	2.52	LOC100789210	carotenoid 9,10(9',10')-cleavage dioxygenase 1	100789210	GLYMA_13G202200
204	2.5	LOC100802888	spermidine hydroxycinnamoyl transferase	100802888	GLYMA_18G103400
205	2.5	LOC100809384	glucose and ribitol dehydrogenase-like	100809384	GLYMA_07G258200
206	2.5	LOC100305553	Bowman-Birk type proteinase inhibitor	100305553	GLYMA_09G158500
207	2.5	LOC100776081	receptor-like cytosolic serine/threonine-protein kinase RBK2	100776081	GLYMA_15G100100
208	2.5	LOC100789631	glycine-rich cell wall structural protein	100789631	GLYMA_09G188800
209	2.5	LOC100791306	transcription elongation factor SPT6	100791306	GLYMA_12G107600
210	2.49	LOC100777680	spermidine hydroxycinnamoyl transferase	100777680	GLYMA_08G311600
211	2.49	LOC100780612	probable F-box protein At2g36090	100780612	GLYMA_19G196400
212	2.49	LOC100792296	1-aminocyclopropane-1-carboxylate oxidase homolog 1-like	100792296	GLYMA_10G007500
213	2.48	LOC100809846	protein NRT1/ PTR FAMILY 1.2	100809846	GLYMA_04G082700
214	2.48	LOC100820452	laccase-11	100820452	GLYMA_01G173600
215	2.48	LOC100778067	rop guanine nucleotide exchange factor 14	100778067	GLYMA_09G217300
216	2.48	LOC100780331	probable sulfate transporter 3.4	100780331	GLYMA_07G006500
217	2.46	LOC100800239	organ-specific protein P4-like	100800239	GLYMA_11G119000
218	2.46	LOC100813853	germin-like protein	100813853	GLYMA_07G038600
219	2.46	LOC100791532	alpha-1,3-arabinosyltransferase XAT2	100791532	GLYMA_08G050300
220	2.45	LOC100797862	homeodomain/HOMEOBOX transcription factor	100797862	GLYMA_07G052100
221	2.45	LOC100786129	probable L-cysteine desulfhydrase, chloroplastic	100786129	GLYMA_03G228300
222	2.45	LOC100792059	protein LATE FLOWERING	100792059	GLYMA_08G356600
223	2.44	GY3	glycinin G3	547463	GLYMA_19G1649001
224	2.44	LOC100793663	O-glucosyltransferase rumi homolog	100793663	GLYMA_01G218400
225	2.42	GM2S-1	2S albumin	548076	GLYMA_13G288100
226	2.42	LOC100500551	putative aspartic proteinase	100500551	GLYMA_09G079900
227	2.42	LOC100781343	acid phosphatase 1	100781343	GLYMA_20G085500
228	2.41	LOC100805943	probable acyl-activating enzyme 1, peroxisomal	100805943	GLYMA_11G014900
229	2.41	LOC100777555	protein trichome birefringence-like 3	100777555	GLYMA_18G203100
230	2.41	LOC100787507	flavonoid 3'-monooxygenase CYP75B137	100787507	GLYMA_17G134200
231	2.39	LOC100807362	cysteine proteinase RD21a-like	100807362	GLYMA_04G041500
232	2.39	LOC100818244	uncharacterized LOC100818244	100818244	GLYMA_05G210400
233	2.39	OLEO1	oleosin 1	100818601	GLYMA_20G196600
234	2.39	LOC112997600	peroxidase 15-like	112997600
235	2.39	MYB109	MYB transcription factor MYB109	778049	GLYMA_17G121000
236	2.39	LOC100305870	tau class glutathione S-transferase	100305870	GLYMA_08G118800
237	2.39	LOC100527731	uncharacterized LOC100527731	100527731	GLYMA_07G243600
238	2.39	LOC100775204	protein MANNAN SYNTHESIS-RELATED	100775204	GLYMA_09G061300
239	2.38	LOC100802653	uncharacterized LOC100802653	100802653	GLYMA_07G079500
240	2.38	LOC100807586	auxin canalisation and PH-like domain-containing protein	100807586	GLYMA_13G091600
241	2.38	LOC100814275	transcription factor MYB12	100814275	GLYMA_02G013900
242	2.38	LOC100527700	calcium binding domain-containing protein	100527700	GLYMA_04G078400
243	2.38	LOC100792222	protein PHOSPHATE-INDUCED 1	100792222	GLYMA_14G176400
244	2.37	LOC100799555	primary amine oxidase	100799555	GLYMA_20G145100
245	2.37	LOC100809400	L-galactose dehydrogenase	100809400	GLYMA_08G064100
246	2.37	LOC100818471	U-box domain-containing protein 35	100818471	GLYMA_07G001400
247	2.37	LOC100818708	scopoletin glucosyltransferase	100818708	GLYMA_02G105300
248	2.35	LOC100795959	uncharacterized sugar kinase slr0537	100795959	GLYMA_17G251900
249	2.35	LOC100810903	fatty acid amide hydrolase	100810903	GLYMA_04G207800
250	2.35	LOC100820515	uncharacterized LOC100820515	100820515	GLYMA_19G152500
251	2.35	LOC102661637	uncharacterized LOC102661637	102661637	GLYMA_19G101500
252	2.35	LOC100500067	Bowman-Birk type proteinase inhibitor	100500067	GLYMA_14G117700
253	2.35	LOC100782286	galactomannan galactosyltransferase 1	100782286	GLYMA_05G106900
254	2.35	LOC100786761	uncharacterized LOC100786761	100786761	GLYMA_16G172400
255	2.34	LOC100805093	pathogen-related protein	100805093	GLYMA_06G123700
256	2.34	GASA31	gibberellin-regulated protein 31	100816593	GLYMA_18G132100
257	2.34	LOC100778953	1-aminocyclopropane-1-carboxylate oxidase homolog 1	100778953	GLYMA_09G144800
258	2.33	GRF16	growth-regulating factor	100814760	GLYMA_16G007600
259	2.33	LOC100815598	COP1-interacting protein 7	100815598	GLYMA_13G279600
260	2.33	LOC100775805	calcium-dependent mitochondrial ATP-magnesium/phosphate carrier protein 3	100775805	GLYMA_19G105600
261	2.31	LOC100794650	dnaJ homolog subfamily B member 4-like	100794650	GLYMA_13G235400
262	2.31	LOC100800519	berberine bridge enzyme-like 13	100800519	GLYMA_08G080700
263	2.31	LOC100802735	protein ALUMINUM SENSITIVE 3	100802735	GLYMA_10G047100
264	2.31	LOC100814111	beta-galactosidase 3	100814111	GLYMA_02G051700
265	2.31	ABI5	protein ABSCISIC ACID-INSENSITIVE 5	106794959	GLYMA_10G071700
266	2.31	LOC121173766	putative UDP-rhamnose:rhamnosyltransferase 1	121173766	GLYMA_16G033251v4
267	2.31	TFL1A	putative phosphatidylethanolamine-binding protein TFL1a	100776154	GLYMA_03G194700
268	2.31	IF7GT5	isoflavone 7-O-glucosyltransferase UGT5	100777870	GLYMA_16G176000
269	2.31	LOC100789420	13S globulin seed storage protein 2	100789420	GLYMA_08G127600
270	2.31	LOC100789693	2-oxoisovalerate dehydrogenase subunit alpha 2, mitochondrial	100789693	GLYMA_04G243000
271	2.31	LOC100792133	2-oxoglutarate-dependent dioxygenase DAO	100792133	GLYMA_11G089300
272	2.31	LOC100793768	quinone oxidoreductase 1	100793768	GLYMA_12G241100
273	2.3	LOC102665703	putative glycine-rich cell wall structural protein 1	102665703	GLYMA_10G198200
274	2.3	LOC115561816	type 1 metallothionein	115561816	GLYMA_03G082100v4
275	2.3	GASA12	gibberellin-regulated protein 12	100305713	GLYMA_08G291900
276	2.3	LOC100306525	uncharacterized LOC100306525	100306525	GLYMA_06G121600
277	2.28	SWEET39	sugar efflux transporter SWEET39	100810290	GLYMA_15G049200
278	2.28	LOC100811417	uncharacterized LOC100811417	100811417	GLYMA_18G058800
279	2.28	LOC100812722	organic cation/carnitine transporter 3-like	100812722	GLYMA_04G171800v4
280	2.28	LOC106794094	beta-conglycinin, alpha chain-like	106794094
281	2.28	LOC548029	glutathione S-transferase GST 11	548029	GLYMA_18G190300
282	2.28	LOC100500577	uncharacterized LOC100500577	100500577	GLYMA_18G269800
283	2.28	LOC100527919	cysteine proteinase inhibitor B	100527919	GLYMA_11G253300
284	2.28	LOC100779242	oleosin	100779242	GLYMA_06G209900
285	2.28	LOC100780588	uncharacterized LOC100780588	100780588	GLYMA_18G184600
286	2.28	LOC100786477	protein KINESIN LIGHT CHAIN-RELATED 2	100786477	GLYMA_19G008200
287	2.27	LOC100802915	secoisolariciresinol dehydrogenase	100802915	GLYMA_19G196900
288	2.27	LOC100806263	paladin	100806263	GLYMA_03G226200
289	2.27	LOC100780069	serine carboxypeptidase-like 11	100780069	GLYMA_03G070300
290	2.27	ALDH2C4	aldehyde dehydrogenase family 2 member C4	100783920	GLYMA_07G087500
291	2.26	LOC100806830	probable polyamine transporter At1g31830	100806830	GLYMA_20G106200
292	2.26	LOC100807986	protein NRT1/ PTR FAMILY 1.2	100807986	GLYMA_08G203900
293	2.26	LOC100819382	lysM domain-containing GPI-anchored protein 3	100819382	GLYMA_08G041000
294	2.26	LOC100780877	protein unc-13 homolog	100780877	GLYMA_15G230600
295	2.26	GS52	ecto-apyrase GS52	100781628	GLYMA_16G043300
296	2.26	LOC100784398	binding partner of ACD11 1	100784398	GLYMA_12G017300
297	2.24	LOC100806225	mogroside IE synthase	100806225	GLYMA_09G246000
298	2.24	LOC100817404	GDSL esterase/lipase At1g31550	100817404	GLYMA_15G081000
299	2.24	LOC100499848	uncharacterized LOC100499848	100499848	GLYMA_08G230500
300	2.24	LOC100778404	probable polygalacturonase	100778404	GLYMA_16G033000

[truncated: 4 more sheets: UGT73P2, UGT91H4, UGT91H9, CsyGT1]
