# Supplementary material for: Soyasaponin β-glucosidase confers soybean resistance to pod borer (Leguminivora glycinivorella)
Source: aBIOTECH. 2025 May 10;6(2):160–73. doi: 10.1007/s42994-025-00214-7 (PMC12238454; doi:10.1007/s42994-025-00214-7)
Supplement: Supplementary file 5 — Supplementary file5 (XLSX 15 KB) [file 42994_2025_214_MOESM5_ESM.xlsx]

## Sheet: Chemicals information
Supplemental Table 4. Chemicals used in the present study.
Chemical Name	Identification Level	Formular	Theoretical [M+H]+	Retention Time (min)
Soyasaponins
Soyasaponin A0-αg	Standard	C53H86O24	1107.56	5.27
Soyasaponin A0-βg	Standard	C53H86O23	1091.56	5.36
Soyasaponin A0-γg	Standard	C47H76O19	945.505	5.56
Soyasaponin B0-αg	Annotated	C53H86O23	1091.56	6.15
Soyasaponin B0-βg	Annotated	C53H86O22	1075.57	6.24
Soyasaponin B0-γg	Annotated	C47H76O18	929.51	6.44
Soyasaponin A-αg	Annotated	C48H78O20	975.516	6.71
Soyasaponin A-βg	Annotated	C48H78O19	959.521	6.8
Soyasaponin A-γg	Annotated	C42H68O15	813.463	6.95
Soyasaponin Aa	Standard	C64H100O31	1365.63	6.84
Soyasaponin Ab	Standard	C67H104O33	1437.65	7.05
Soyasaponin null-acetyled Ab	Standard	C59H96O29	1269.61	4.84
Soyasaponin Ac	standard	C67H104O32	1421.66	7.14
Soyasaponin null-acetyled Ac	Standard	C60H96O28	1253.62	4.9
Soyasaponin Ae	Annotated	C58H90O26	1203.58	7.12
Soyasaponin Af	standard	C61H94O28	1275.6	7.41
Soyasaponin null-acetyled Af	Standard	C53H86O24	1107.56	5.1
Soyasaponin Au	Annotated	C64H100O30	1349.64	6.94
Soyasaponin Ba	Standard	C48H78O19	959.521	7.74
Soyasaponin Bb	Standard	C48H78O18	943.526	7.89
Soyasaponin Bb'	Standard	C42H68O14	797.468	8.17
Soyasaponin Bc	Annotated	C47H76O17	913.515	8.11
Soyasaponin Bc'	Annotated	C41H66O13	767.458	8.32
Soyasaponin Be	Standard	C48H76O18	941.51	8.46
Soyasaponin Bd	Standard	C48H76O19	957.505	8.37
Soyasaponin αg	Annotated	C54H84O22	1085.55	8.4
Soyasaponin βg	Annotated	C54H84O21	1069.56	8.57
Soyasaponin γg	Annotated	C48H74O17	923.5	8.97
Soyasaponin βa	Annotated	C53H82O20	1039.55	8.77
Soyasaponin γa	Annotated	C47H72 O16	893.489	9.1
Soyasaponin H-βg	Annotated	C48H76O19	957.505	8.3
Isoflavones
Daidzein	Standard	C15H10O4	255.065	5.66
Genistein	Standard	C15H10O5	271.06	6.62
Glycitein	Standard	C16H12O5	285.076	5.84
Daidzin	Standard	C21H20O9	417.118	3.87
Genistin	Standard	C21H20O10	433.113	4.5
Glycitin	Standard	C22H22O10	447.129	3.96
Malonyldaidzin	Annotated	C24H22O12	503.118	4.57
Malonylgenistin	Annotated	C24H22O13	519.113	5.12
Malonylglycitin	Annotated	C25H24O13	533.129	4.59
Lignins
Syringin	Standard	C17H24O9	373.149	3.24
Coniferin	Standard	C16H22O8	343.139	3.08
p-Coumaryl alcohol 4-O-glucoside	Standard	C15H20O7	313.128	2.83
