# Supplementary material for: Soyasaponin β-glucosidase confers soybean resistance to pod borer (Leguminivora glycinivorella)
Source: aBIOTECH. 2025 May 10;6(2):160–73. doi: 10.1007/s42994-025-00214-7 (PMC12238454; doi:10.1007/s42994-025-00214-7)
Supplement: Supplementary file 6 — Supplementary file6 (XLSX 11 KB) [file 42994_2025_214_MOESM6_ESM.xlsx]

## Sheet: Sheet1
Supplemental Table 5. Primers used in this study.
Primer name	Sequence (from 5' to 3')
For SSBG1 gene cloning
SSBG1-For	ATGGAGCTGTCTTCCAGTGCATTTGT
SSBG1-Rev	TCAAGTGTGTTGTACGAGTTTTTCATGCC
For protein expression in E.Coli (pMAL-c2x vector)
SSBG1-XbaI For	GCTCTAGAATGATGGAGCTGTCTTCCAGTGCATTTGT
SSBG1-SalI Rev	ACGCGTCGACTCAAGTGTGTTGTACGAGTTTTTCATGCC
SSBG1Δ24-XbaI For	GCTCTAGAATGTTGGATCTATCTTTCTTGCCCAGC
SSBG1Δ24-SalI Rev	ACGCGTCGACTCAAGTGTGTTGTACGAGTTTTTCATGCC
For subcellular localization (pCambia1300 vector)
SSBG1-XbaI For	GCTCTAGAATGATGGAGCTGTCTTCCAGTGCATTT
SSBG1-KpnI Rev	GGGGTACCAGTGTGTTGTACGAGTTTTTCATG
For hairy root system in KF-1 (pZH01 and pROK2 vector)
SSBG1-OE For1	GCTCTAGAATGGAGCTGTCTTCCAGTGCATTTGT
SSBG1-OE Rev1	GGGGTACCTCAAGTGTGTTGTACGAGTTTTTCATGCC
SSBG1-RNAi For	GCTCTAGAGAGCTCTCGGTGAACCTACTCCATTTAGTTGG
SSBG1-RNAi Rev	GCGTCGACGGTACCCTTGTACTGAACAAGGAGTTGCTTGTAC
For qRT-PCR analysis
SSBG1-RT For	ATTGCTTCTTCCTCTTAC
SSBG1-RT Rev	TCCATTATTACACTTCTACC
Tubulin-For	TGGCCGTTACCTGACAGCAT
Tubulin-Rev	CTCGGAGGGATGTCACACAC
For Cas9-edited target, off-target (OT) sites and SSBG1 overexpression analysis
SSBG1-target For	GGGTTGTACAGCAGTACTCTCAAAT
SSBG1-target Rev	AAACATTTGAGAGTACTGCTGTACA
SSBG1-OE For2	ACGGGGGACTCTTGACCATGGATGGAGCTGTCTTCCAGTGCATTTGT
SSBG1-OE Rev2	GGGGAAATTCGAGCTGGTCACCTCAAGTGTGTTGTACGAGTTTTTCATGCC
Bar-check For	TGCACCATCGTCAACCACTACAT
Bar-check Rev	AGAAACCCACGTCATGCCAGT
SSBG1-check For	CCTAAGATGACTCAAGCTGTGGGGAA
SSBG1-check Rev	GCCGTCACTCTTGTAAGCTCCTTCATA
OT-F1	GAATTCAGAGAATGACAAGTCTGAC
OT-R1	TCTCTAAAGTAGGAAAAAGAGGTGC
OT-F2	CACGAGGTCCTCCTCCTCAAC
OT-R2	GAGGTGCCTGTCAATGTGATCATCA
OT-F3	TTCCTTCATGAGCTCCAGGCAAG
OT-R3	GTGCCTGTGAGGTTGAAGAAGAT
OT-F4	GGTATATGTCCTTCCTTCATTTGTCTG
OT-R4	CCCTCCAAATTCAACATTTTGAGAAG
OT-F5	TGTGTTCACTTTGGATGGCAGAG
OT-R5	GCAGAAAACTGTTTTGCTCTAATTGG
